# Supplementary material for: An Integrated In Silico and In Vivo Approach to Identify Protective Effects of Palonosetron in Cisplatin-Induced Nephrotoxicity
Source: Pharmaceuticals (Basel). 2020 Dec 20;13(12):480. doi: 10.3390/ph13120480 (PMC7766590; doi:10.3390/ph13120480)
Supplement: Supplementary file 1 [file pharmaceuticals-13-00480-s001.zip]

Archive with 10 entries (10 files):
- Table_S1 v4.xlsx
- __MACOSX/._Table_S1 v4.xlsx
- Table_S2 v4.xlsx
- __MACOSX/._Table_S2 v4.xlsx
- Table_S3 v4.xlsx
- __MACOSX/._Table_S3 v4.xlsx
- Table_S4 v4.xlsx
- __MACOSX/._Table_S4 v4.xlsx
- Table_S5 v4.xlsx
- __MACOSX/._Table_S5 v4.xlsx
