# Supplementary material for: An Integrated In Silico and In Vivo Approach to Identify Protective Effects of Palonosetron in Cisplatin-Induced Nephrotoxicity
Source: Pharmaceuticals (Basel). 2020 Dec 20;13(12):480. doi: 10.3390/ph13120480 (PMC7766590; doi:10.3390/ph13120480)
Supplement: Supplementary file 1 [file pharmaceuticals-13-00480-s001.zip › Table_S1 v4.xlsx]

## Sheet: S1A
Table S1A. Differentially expressed genes in mouse kidney exposed to cisplatin (GSE106993)
Mm symbol	Hs Symbol	log (cisplatin/control)	FDR
0610005C13Rik	0610005C13RIK	-3.62848	2.31058e-35
0610006L08Rik	0610006L08RIK	-4.19943	5.41189e-11
0610009L18Rik	0610009L18RIK	-1.14721	9.26945e-09
0610009O20Rik	0610009O20RIK	-0.903413	1.47085e-11
0610010F05Rik	0610010F05RIK	1.38782	0.00494505
0610011F06Rik	0610011F06RIK	-1.9585	2.51756e-35
0610012G03Rik	0610012G03RIK	-0.80927	1.52791e-08
0610030E20Rik	0610030E20RIK	-2.71276	1.28477e-16
0610031O16Rik	0610031O16RIK	-2.03954	8.91183e-05
0610039H22Rik	0610039H22RIK	0.711005	0.00404062
0610040F04Rik	0610040F04RIK	1.06487	0.00606293
0610043K17Rik	0610043K17RIK	-1.77952	2.02394e-12
1110001J03Rik	1110001J03RIK	-1.10953	4.03397e-16
1110002J07Rik	1110002J07RIK	4.44655	0.000258508
1110008P14Rik	1110008P14RIK	0.657509	2.53312e-05
1110012L19Rik	1110012L19RIK	0.622091	0.000699538
1110019D14Rik	1110019D14RIK	-1.02169	1.45041e-06
1110032F04Rik	1110032F04RIK	-3.25217	6.86824e-31
1110036E04Rik	1110036E04RIK	4.82116	2.47024e-05
1110046J04Rik	1110046J04RIK	1.88401	3.61577e-07
1190002N15Rik	1190002N15RIK	-1.15441	3.94642e-07
1300002E11Rik	1300002E11RIK	1.10762	5.04099e-06
1500011B03Rik	1500011B03RIK	-1.08655	0.000390478
1500011K16Rik	1500011K16RIK	-0.666351	0.000193639
1500015A07Rik	1500015A07RIK	1.25061	2.14669e-06
1500015O10Rik	1500015O10RIK	-1.21729	0.000107627
1500026H17Rik	1500026H17RIK	-1.82047	5.39575e-25
1600014C10Rik	1600014C10RIK	-1.54756	3.98793e-07
1700001J03Rik	1700001J03RIK	1.34949	0.00260541
1700001K23Rik	1700001K23RIK	-1.46622	0.00466971
1700001P01Rik	1700001P01RIK	3.05148	1.08833e-15
1700003D09Rik	1700003D09RIK	-3.42291	1.78885e-15
1700003P14Rik	1700003P14RIK	-4.33276	4.7454e-16
1700007E05Rik	1700007E05RIK	2.03891	6.48881e-08
1700007F19Rik	1700007F19RIK	-2.94756	3.00098e-19
1700007K13Rik	1700007K13RIK	6.10539	3.72183e-128
1700009J07Rik	1700009J07RIK	-1.87128	1.29283e-06
1700016A09Rik	1700016A09RIK	1.02105	0.00402245
1700016G22Rik	1700016G22RIK	7.07529	1.80233e-26
1700017B05Rik	1700017B05RIK	1.77042	1.71341e-11
1700022I11Rik	1700022I11RIK	2.57607	2.13818e-08
1700024P16Rik	1700024P16RIK	-3.33006	3.0844e-22
1700025G04Rik	1700025G04RIK	-0.787496	3.13888e-05
1700025N23Rik	1700025N23RIK	-2.08022	1.87843e-09
1700028I16Rik	1700028I16RIK	3.96619	1.58804e-13
1700028J19Rik	1700028J19RIK	-1.45271	5.56365e-10
1700029N11Rik	1700029N11RIK	-1.92852	0.00108555
1700034H15Rik	1700034H15RIK	0.811383	0.00464654
1700034P13Rik	1700034P13RIK	-1.62607	0.000363234
1700039E22Rik	1700039E22RIK	-1.12404	0.000466553
1700040L02Rik	1700040L02RIK	-2.48474	2.54191e-15
1700047G03Rik	1700047G03RIK	3.28735	6.65613e-05
1700049G17Rik	1700049G17RIK	-0.609061	0.000205989
1700054A03Rik	1700054A03RIK	-2.36367	0.00300992
1700054O19Rik	1700054O19RIK	1.72819	0.00153709
1700056E22Rik	1700056E22RIK	3.0531	8.99144e-17
1700066M21Rik	1700066M21RIK	-1.03242	7.37932e-07
1700071M16Rik	1700071M16RIK	1.34802	0.000237195
1700084J12Rik	1700084J12RIK	-2.19177	1.47291e-08
1700085C21Rik	1700085C21RIK	-1.55763	0.0032722
1700087I21Rik	1700087I21RIK	-3.97568	1.60925e-11
1700093K21Rik	1700093K21RIK	3.59555	0.00125773
1700109H08Rik	1700109H08RIK	1.13868	1.3516e-06
1700109K24Rik	1700109K24RIK	0.773287	0.000744246
1700110K17Rik	1700110K17RIK	1.27527	0.000115531
1700113A16Rik	1700113A16RIK	-1.64249	3.68625e-11
1700119H24Rik	1700119H24RIK	-1.32218	0.000298838
1700123O20Rik	1700123O20RIK	-0.518285	0.001503
1700125H03Rik	1700125H03RIK	-3.82994	8.98933e-05
1810011O10Rik	1810011O10RIK	0.717787	0.00170978
1810014B01Rik	1810014B01RIK	-1.70792	2.05515e-18
1810021B22Rik	1810021B22RIK	-0.986871	0.00012465
1810024B03Rik	1810024B03RIK	-1.30038	2.97839e-05
1810026J23Rik	1810026J23RIK	-0.67482	5.80323e-07
1810034E14Rik	1810034E14RIK	-1.14071	1.95487e-07
1810041H14Rik	1810041H14RIK	-1.59015	0.000302509
1810043H04Rik	1810043H04RIK	-0.608443	9.49046e-05
1810044D09Rik	1810044D09RIK	-1.20951	3.89803e-06
1810062G17Rik	1810062G17RIK	2.30851	6.93289e-12
1810062O18Rik	1810062O18RIK	1.23952	3.79358e-05
2010001A14Rik	2010001A14RIK	-1.4187	2.82762e-14
2010003K11Rik	2010003K11RIK	1.73359	3.14514e-08
2010107E04Rik	2010107E04RIK	-0.986283	0.00124491
2010109I03Rik	2010109I03RIK	3.86219	0.000338382
2010111I01Rik	2010111I01RIK	1.14592	0.000426656
2010310C07Rik	2010310C07RIK	1.08707	0.007402
2010320O07Rik	2010320O07RIK	2.49659	1.9261e-05
2200002D01Rik	2200002D01RIK	3.10888	7.12276e-60
2210016L21Rik	2210016L21RIK	-0.881833	9.07465e-05
2210404O09Rik	2210404O09RIK	1.07151	1.80337e-05
2210408I21Rik	2210408I21RIK	-2.82105	1.25731e-15
2210409E12Rik	2210409E12RIK	-2.68712	0.00191662
2300009A05Rik	2300009A05RIK	-0.628594	0.00683971
2310009A05Rik	2310009A05RIK	-1.58133	6.80896e-09
2310015A10Rik	2310015A10RIK	1.08357	9.62028e-10
2310016G11Rik	2310016G11RIK	-1.82589	1.78184e-06
2310034G01Rik	2310034G01RIK	-1.07692	0.000988032
2310039H08Rik	2310039H08RIK	-1.34661	1.99186e-17
2310067E19Rik	2310067E19RIK	-0.57055	0.0038267
2310081J21Rik	2310081J21RIK	-6.64588	1.14202e-28
2400006E01Rik	2400006E01RIK	2.87847	0.00204344
2410003L11Rik	2410003L11RIK	-3.43908	2.74244e-09
2410006H16Rik	2410006H16RIK	1.61212	8.15078e-10
2410015M20Rik	2410015M20RIK	-1.237	4.52129e-21
2500002B13Rik	2500002B13RIK	-2.5293	1.75415e-15
2500004C02Rik	2500004C02RIK	-0.947175	0.000350703
2510009E07Rik	2510009E07RIK	-0.955776	2.63143e-10
2610016A17Rik	2610016A17RIK	1.3618	7.74055e-06
2610027K06Rik	2610027K06RIK	-0.600414	0.008241
2610203C22Rik	2610203C22RIK	-1.17996	6.22535e-06
2610306M01Rik	2610306M01RIK	-0.624552	0.0045376
2610507I01Rik	2610507I01RIK	-0.736975	0.000367421
2610528A11Rik	2610528A11RIK	3.39885	4.32646e-12
2610528J11Rik	2610528J11RIK	-3.11715	6.46525e-24
2700099C18Rik	2700099C18RIK	1.85496	1.95494e-08
2810006K23Rik	2810006K23RIK	-0.609744	0.00235281
2810030D12Rik	2810030D12RIK	-1.84959	0.000347767
2810407A14Rik	2810407A14RIK	3.1605	2.91856e-07
2810417H13Rik	2810417H13RIK	1.85351	8.99765e-19
2810433D01Rik	2810433D01RIK	-1.7115	3.47678e-05
2810454H06Rik	2810454H06RIK	2.3396	0.000139214
2900005J15Rik	2900005J15RIK	1.12689	5.52566e-05
2900009J06Rik	2900009J06RIK	-2.18999	2.62083e-08
3010026O09Rik	3010026O09RIK	1.48113	0.00177626
3110009F21Rik	3110009F21RIK	4.78902	3.89566e-06
3110040M04Rik	3110040M04RIK	-1.27844	0.00780964
3110045C21Rik	3110045C21RIK	-3.06004	2.00432e-14
3110053B16Rik	3110053B16RIK	1.30302	3.75426e-11
3110099E03Rik	3110099E03RIK	-2.28491	9.48313e-11
3632451O06Rik	3632451O06RIK	-3.04087	2.55383e-11
3632454L22Rik	3632454L22RIK	1.73352	0.000759184
3830408C21Rik	3830408C21RIK	1.31714	3.36671e-05
3830432H09Rik	3830432H09RIK	1.62343	1.65072e-11
4430402I18Rik	4430402I18RIK	-0.745919	0.00507415
4632415L05Rik	4632415L05RIK	-0.748965	2.11543e-08
4632428C04Rik	4632428C04RIK	-1.07792	0.000555429
4732440D04Rik	4732440D04RIK	-0.475459	0.00423831
4732471J01Rik	4732471J01RIK	-1.13656	9.51409e-05
4732490B19Rik	4732490B19RIK	4.16031	8.15148e-08
4833419F23Rik	4833419F23RIK	2.64499	6.12671e-08
4833422C13Rik	4833422C13RIK	2.19865	3.96607e-15
4833428L15Rik	4833428L15RIK	3.65554	1.08226e-20
4833438C02Rik	4833438C02RIK	0.8252	0.000559289
4833439L19Rik	4833439L19RIK	-2.32601	2.88245e-15
4921507G05Rik	4921507G05RIK	3.24041	2.60283e-08
4921511I17Rik	4921511I17RIK	-1.15171	0.00325008
4921517D16Rik	4921517D16RIK	-1.54713	0.00225864
4930404H24Rik	4930404H24RIK	1.6673	5.22625e-05
4930404I05Rik	4930404I05RIK	0.663761	0.00977794
4930405A10Rik	4930405A10RIK	-1.93062	3.3837e-06
4930405J17Rik	4930405J17RIK	-0.646909	0.00598407
4930412C18Rik	4930412C18RIK	-0.885572	0.000390927
4930419G24Rik	4930419G24RIK	-3.60835	0.00132729
4930426L09Rik	4930426L09RIK	-1.69794	0.00802183
4930427A07Rik	4930427A07RIK	2.25775	1.56716e-20
4930429B21Rik	4930429B21RIK	2.0305	4.19814e-17
4930430F08Rik	4930430F08RIK	-0.92547	0.00522992
4930442L01Rik	4930442L01RIK	-1.99703	6.64153e-19
4930444M15Rik	4930444M15RIK	5.24494	2.27268e-05
4930447K03Rik	4930447K03RIK	2.68385	1.79719e-15
4930447N08Rik	4930447N08RIK	1.58926	0.003502
4930449E18Rik	4930449E18RIK	-1.08792	0.000242105
4930451E10Rik	4930451E10RIK	-1.08365	0.000983672
4930453N24Rik	4930453N24RIK	-0.933077	1.69519e-07
4930459C07Rik	4930459C07RIK	4.07032	4.80085e-05
4930461G14Rik	4930461G14RIK	-1.74926	0.000126035
4930480K23Rik	4930480K23RIK	-0.945942	3.33046e-06
4930481A15Rik	4930481A15RIK	-1.0098	0.00213439
4930483J18Rik	4930483J18RIK	3.64231	0.00046022
4930483K19Rik	4930483K19RIK	-1.36419	0.00299629
4930487H11Rik	4930487H11RIK	-1.64637	5.11204e-06
4930503O07Rik	4930503O07RIK	3.93859	0.000346595
4930505K14Rik	4930505K14RIK	5.17331	0.00167458
4930506C21Rik	4930506C21RIK	-1.0281	1.89697e-05
4930522L14Rik	4930522L14RIK	0.935537	2.56707e-06
4930524N10Rik	4930524N10RIK	-5.27181	2.473e-10
4930525G20Rik	4930525G20RIK	-1.06532	3.03909e-07
4930528A17Rik	4930528A17RIK	3.21274	4.2506e-09
4930533I22Rik	4930533I22RIK	-6.22147	5.7236e-49
4930538K18Rik	4930538K18RIK	1.28466	0.00350065
4930545H06Rik	4930545H06RIK	-3.36466	5.54284e-05
4930545L23Rik	4930545L23RIK	-1.98412	8.29628e-07
4930546K05Rik	4930546K05RIK	2.51839	0.00013193
4930547E08Rik	4930547E08RIK	3.52312	1.13935e-06
4930548H24Rik	4930548H24RIK	2.50402	5.94764e-07
4930563F08Rik	4930563F08RIK	-3.20131	7.11251e-16
4930565N06Rik	4930565N06RIK	0.911341	3.0845e-05
4930570G19Rik	4930570G19RIK	-3.059	0.000274179
4930572G02Rik	4930572G02RIK	-1.72509	3.23325e-19
4930579G24Rik	4930579G24RIK	1.09475	1.31049e-05
4930579J19Rik	4930579J19RIK	0.985049	5.59765e-06
4930581F22Rik	4930581F22RIK	1.09242	1.46638e-06
4930588K23Rik	4930588K23RIK	3.89886	0.00147768
4931403E22Rik	4931403E22RIK	-1.83524	9.50147e-11
4931413K12Rik	4931413K12RIK	1.28498	4.56083e-07
4931440F15Rik	4931440F15RIK	-0.834602	0.00444667
4931440P22Rik	4931440P22RIK	1.34928	0.000529294
4933402C06Rik	4933402C06RIK	2.55404	0.00124704
4933411K16Rik	4933411K16RIK	0.932164	0.000202757
4933412E12Rik	4933412E12RIK	-1.00896	0.00101629
4933416M06Rik	4933416M06RIK	-1.68697	0.000558822
4933416M07Rik	4933416M07RIK	0.925751	0.00793337
4933417A18Rik	4933417A18RIK	-4.00933	9.69722e-14
4933427G23Rik	4933427G23RIK	2.70905	1.09032e-05
4933431E20Rik	4933431E20RIK	-1.259	1.59507e-08
4933433G15Rik	4933433G15RIK	2.65019	3.91386e-10
4933433G19Rik	4933433G19RIK	0.9352	0.0047025
5031439G07Rik	5031439G07RIK	0.556581	0.00259958
5033403H07Rik	5033403H07RIK	5.65975	1.64574e-31
5033406O09Rik	5033406O09RIK	4.04302	3.12609e-32
5430416N02Rik	5430416N02RIK	1.24124	3.17157e-10
5430425K12Rik	5430425K12RIK	3.95148	8.43133e-12
5430431A17Rik	5430431A17RIK	1.6134	0.000342045
5430437J10Rik	5430437J10RIK	-2.71874	0.000149639
5730403I07Rik	5730403I07RIK	-3.79727	2.00267e-17
5730409K12Rik	5730409K12RIK	-0.711719	0.00464397
5730522E02Rik	5730522E02RIK	-3.96859	1.37755e-09
5730559C18Rik	5730559C18RIK	2.1844	1.75037e-17
5830444B04Rik	5830444B04RIK	-2.41029	0.00357556
5830454E08Rik	5830454E08RIK	-0.839201	0.00462206
5930430L01Rik	5930430L01RIK	1.75163	6.59435e-18
6030408B16Rik	6030408B16RIK	4.89872	1.304e-13
6030419C18Rik	6030419C18RIK	2.39858	4.15188e-19
6330410L21Rik	6330410L21RIK	-5.10089	5.4852e-47
6330415B21Rik	6330415B21RIK	-5.69671	2.49914e-14
6430590A10Rik	6430590A10RIK	-2.69245	7.3239e-29
6530402F18Rik	6530402F18RIK	-0.72738	0.000803346
8430423G03Rik	8430423G03RIK	3.57155	4.82909e-35
8430431K14Rik	8430431K14RIK	-1.05748	0.00235526
9030619P08Rik	9030619P08RIK	-5.50379	9.69708e-25
9030625G05Rik	9030625G05RIK	1.8571	1.23766e-06
9130011E15Rik	9130011E15RIK	-0.970483	5.07012e-07
9130221H12Rik	9130221H12RIK	-0.59358	0.00219314
9130230L23Rik	9130230L23RIK	2.73076	1.5161e-16
9130401M01Rik	9130401M01RIK	1.14405	1.42146e-16
9230102O04Rik	9230102O04RIK	-0.805942	0.00172673
9230105E05Rik	9230105E05RIK	4.60893	2.16105e-08
9230114K14Rik	9230114K14RIK	1.3372	3.24588e-11
9230116N13Rik	9230116N13RIK	1.28917	0.000127239
9330102E08Rik	9330102E08RIK	1.76318	1.20994e-13
9330175E14Rik	9330175E14RIK	2.68393	7.18742e-15
9330188P03Rik	9330188P03RIK	3.41241	8.38425e-18
9430018G01Rik	9430018G01RIK	-0.867159	0.00367431
9430083A17Rik	9430083A17RIK	0.922854	0.0037345
9430097D07Rik	9430097D07RIK	1.93856	0.000368161
9530026P05Rik	9530026P05RIK	-0.725471	0.000581535
9530053A07Rik	9530053A07RIK	6.44151	6.06685e-50
9530068E07Rik	9530068E07RIK	-0.85045	2.80137e-10
9530091C08Rik	9530091C08RIK	-2.16063	4.03472e-21
9630028I04Rik	9630028I04RIK	-3.32755	0.000239041
A130051J06Rik	A130051J06RIK	0.943225	8.58182e-08
A230009B12Rik	A230009B12RIK	-3.17838	1.8025e-05
A230056P14Rik	A230056P14RIK	-1.21083	2.08814e-07
A230083G16Rik	A230083G16RIK	-1.66037	3.3594e-11
A330033J07Rik	A330033J07RIK	-1.93021	3.05761e-13
A330069E16Rik	A330069E16RIK	1.45042	2.15968e-07
A3galt2	A3GALT2	1.91896	0.0028897
A430010J10Rik	A430010J10RIK	2.7472	0.00873203
A430035B10Rik	A430035B10RIK	-2.5155	1.70435e-28
A430105I19Rik	A430105I19RIK	1.67159	2.82207e-06
A4galt	A4GALT	2.0118	2.89776e-07
A4gnt	A4GNT	-4.47497	1.1233e-32
A530010L16Rik	A530010L16RIK	-2.90598	0.00178344
A530013C23Rik	A530013C23RIK	1.69012	0.000116941
A530020G20Rik	A530020G20RIK	3.78247	8.26964e-42
A630089N07Rik	A630089N07RIK	0.807179	0.00054917
A730017L22Rik	A730017L22RIK	-0.783101	0.00123807
A730036I17Rik	A730036I17RIK	1.32809	0.00240749
A730085K08Rik	A730085K08RIK	1.58204	1.43607e-05
A830005F24Rik	A830005F24RIK	1.62771	1.35701e-05
A830009L08Rik	A830009L08RIK	-1.88275	3.71258e-05
A830035O19Rik	A830035O19RIK	1.02089	3.45027e-07
A830082N09Rik	A830082N09RIK	-0.590618	0.00536826
A930001C03Rik	A930001C03RIK	2.59991	4.15339e-16
A930003O13Rik	A930003O13RIK	-2.56214	1.96464e-07
A930007A09Rik	A930007A09RIK	2.53025	8.24451e-49
A930011G23Rik	A930011G23RIK	-2.04842	2.67005e-05
A930017M01Rik	A930017M01RIK	-5.76938	4.15188e-19
A930024E05Rik	A930024E05RIK	1.62572	1.23656e-08
AA388235	AA388235	-1.52847	4.69099e-06
AA414768	AA414768	1.49251	1.22796e-12
AA415398	AA415398	-0.701894	0.00217502
AA543186	AA543186	-0.794599	0.000831226
AA986860	AA986860	1.22525	8.38569e-06
Aaas	AAAS	2.02822	2.44837e-41
Aacs	AACS	-2.49726	1.72041e-22
Aadac	AADAC	-3.07269	3.17576e-53
Aadat	AADAT	-6.43421	1.45275e-24
Aaed1	AAED1	-0.942552	1.22592e-10
Aanat	AANAT	4.09226	4.58741e-06
Aard	AARD	2.71165	1.51628e-13
Aars	AARS	-2.7105	8.36877e-07
Aass	AASS	-2.0121	2.16006e-32
Abat	ABAT	-2.89141	2.39312e-36
Abca13	ABCA13	-5.32461	8.10492e-114
Abca4	ABCA4	-2.0195	0.00832041
Abca9	ABCA9	-2.58908	7.00878e-11
Abcb10	ABCB10	-1.21229	1.52275e-08
Abcb1b	ABCB1B	3.56732	2.67122e-84
Abcb6	ABCB6	-1.42841	2.04057e-06
Abcb7	ABCB7	-0.886058	3.24428e-08
Abcc4	ABCC4	1.07097	0.00671737
Abcc6	ABCC6	-4.05253	2.0864e-23
Abcd1	ABCD1	-1.02634	4.66524e-12
Abcg1	ABCG1	-1.14515	0.00198074
Abhd11os	ABHD11OS	1.19759	1.25257e-05
Abhd14b	ABHD14B	-3.51213	1.51555e-30
Abhd15	ABHD15	0.943566	0.000464883
Abhd16b	ABHD16B	3.59283	2.30701e-16
Abhd17c	ABHD17C	-1.24224	4.61688e-19
Abhd3	ABHD3	-1.97927	0.00305941
Abhd4	ABHD4	2.97415	1.00822e-06
Abhd6	ABHD6	1.89459	2.58945e-15
Abhd8	ABHD8	-1.0069	2.51312e-08
Abracl	ABRACL	0.775698	0.00362173
Acaa1b	ACAA1B	2.25324	2.64577e-07
Acaa2	ACAA2	-0.648282	0.00372299
Acad11	ACAD11	-1.04987	2.1604e-12
Acad9	ACAD9	-1.5998	6.3491e-16
Acadm	ACADM	-2.18752	4.95733e-41
Acads	ACADS	-1.58309	1.0472e-24
Acadsb	ACADSB	-2.00888	6.87215e-31
Acap1	ACAP1	-1.55803	0.00820707
Acat1	ACAT1	-3.01768	2.89171e-61
Acat2	ACAT2	-0.715372	0.0019508
Acat3	ACAT3	2.47402	5.93776e-22
Acbd4	ACBD4	-1.14762	3.56239e-10
Ace	ACE	-2.62705	1.61989e-11
Acer2	ACER2	1.47915	3.89134e-05
Acmsd	ACMSD	-5.01213	1.90472e-87
Acnat2	ACNAT2	-3.42353	3.07601e-07
Aco1	ACO1	-1.42566	2.61889e-26
Aco2	ACO2	-1.37312	1.20096e-18
Acod1	ACOD1	3.37007	3.54107e-05
Acot1	ACOT1	1.65807	4.7059e-06
Acot11	ACOT11	-2.36793	8.55392e-09
Acot13	ACOT13	-1.65267	1.02069e-28
Acot2	ACOT2	1.81597	7.72319e-13
Acot3	ACOT3	-1.0628	0.00997141
Acot4	ACOT4	-1.31255	5.90147e-16
Acot7	ACOT7	2.15432	0.000184167
Acot8	ACOT8	1.63718	6.52036e-20
Acox2	ACOX2	-3.91448	2.03279e-71
Acpt	ACPT	3.85547	0.00118217
Acsf2	ACSF2	1.94399	2.77185e-14
Acsl4	ACSL4	2.26519	7.57534e-10
Acsm1	ACSM1	-2.30015	1.48263e-20
Acsm2	ACSM2	-3.74381	7.84226e-05
Acsm3	ACSM3	-3.35494	1.74681e-19
Acsm5	ACSM5	-3.56912	9.9877e-14
Acss1	ACSS1	-1.57265	6.2757e-20
Acss2	ACSS2	-1.55397	3.37337e-07
Acss2os	ACSS2OS	-2.18817	1.58531e-17
Acss3	ACSS3	-2.14449	0.00474422
Actl10	ACTL10	1.41582	0.00216194
Actl7a	ACTL7A	1.62639	3.16841e-05
Actl9	ACTL9	-4.30104	3.22992e-14
Actn1	ACTN1	3.06669	1.85057e-11
Actr10	ACTR10	-0.727953	6.57943e-08
Acvrl1	ACVRL1	-2.61339	5.42827e-05
Acyp1	ACYP1	-0.607819	0.00248169
Acyp2	ACYP2	-2.71851	3.92265e-27
Adal	ADAL	-1.31905	0.00205213
Adam22	ADAM22	-1.82639	2.13603e-05
Adam30	ADAM30	2.95996	0.00438908
Adam8	ADAM8	2.92914	0.00037159
Adamts1	ADAMTS1	1.72202	6.82864e-16
Adamts12	ADAMTS12	0.96088	0.00230248
Adamts14	ADAMTS14	-1.82936	3.76084e-08
Adamts15	ADAMTS15	-1.39772	1.29326e-06
Adamts4	ADAMTS4	6.31747	4.77627e-91
Adamts5	ADAMTS5	-0.976523	3.02778e-07
Adamtsl4	ADAMTSL4	2.01102	1.53081e-07
Adap2	ADAP2	-1.68311	1.17109e-16
Adar	ADAR	1.62152	0.00348707
Adck4	ADCK4	4.38886	1.17137e-12
Add3	ADD3	-2.91319	4.1989e-12
Adgra1	ADGRA1	5.15446	1.21615e-28
Adgra3	ADGRA3	-0.800858	5.06107e-07
Adgrd1	ADGRD1	0.816732	0.00710174
Adgrf3	ADGRF3	1.50565	0.00470534
Adgrg1	ADGRG1	1.14715	0.00514571
Adgrg3	ADGRG3	1.60459	2.55194e-08
Adgrg4	ADGRG4	-7.15503	5.31376e-54
Adgrl4	ADGRL4	-1.29182	7.94669e-12
Adh1	ADH1	-2.19803	3.49007e-17
Adh7	ADH7	-2.20488	5.21378e-09
Adi1	ADI1	-0.573676	0.00185354
Adk	ADK	-0.606755	0.000200908
Adm	ADM	2.39337	1.50514e-28
Adnp	ADNP	1.02522	1.42385e-07
Adora1	ADORA1	2.10775	1.27051e-08
Adora2b	ADORA2B	2.70252	4.8727e-33
Adprh	ADPRH	0.601096	0.00282988
Adprhl2	ADPRHL2	0.576669	0.00106395
Adra2a	ADRA2A	0.926833	0.000215534
Adra2b	ADRA2B	-0.821978	4.04925e-06
Adra2c	ADRA2C	-1.55579	1.44066e-06
Adrb1	ADRB1	-2.31774	1.93734e-10
Adss	ADSS	0.955531	0.000188068
Adssl1	ADSSL1	-1.16815	1.50976e-07
Aebp2	AEBP2	5.78228	9.22713e-19
Aen	AEN	2.41252	3.95314e-07
Afap1l1	AFAP1L1	-1.194	2.80049e-15
Afm	AFM	-4.0038	6.25441e-35
Afmid	AFMID	-1.29293	9.02113e-06
Agbl3	AGBL3	-1.21781	2.13483e-06
Agbl4	AGBL4	-2.54523	0.00307173
Ager	AGER	2.00695	7.27228e-05
Agk	AGK	0.994202	1.77134e-06
Agmo	AGMO	-2.75231	1.79399e-07
Agpat9	AGPAT9	2.57499	1.92328e-12
Agps	AGPS	-2.13215	4.03215e-24
Agrn	AGRN	1.61941	5.79809e-08
Agt	AGT	0.792393	0.00754356
Agtr1a	AGTR1A	-1.98445	2.67005e-08
Ahcy	AHCY	-1.73833	6.43431e-38
Ahcyl2	AHCYL2	-2.94082	7.24386e-07
Ahnak	AHNAK	1.83136	1.03923e-12
Ahnak2	AHNAK2	2.34964	1.72339e-18
Ahsa1	AHSA1	-1.37082	3.3087e-08
Ahsa2	AHSA2	-1.13987	5.58974e-06
AI197445	AI197445	-1.11848	0.00303933
AI314180	AI314180	-0.699453	7.63897e-05
AI314278	AI314278	-5.225	1.05635e-79
AI463229	AI463229	2.88596	2.59819e-05
AI464131	AI464131	-0.905073	0.00224517
AI481877	AI481877	-1.41021	0.00348067
AI506816	AI506816	2.60759	4.58903e-11
AI839979	AI839979	1.62222	5.07495e-09
AI854703	AI854703	-1.11182	5.93097e-12
Aida	AIDA	0.586544	0.000846251
Aifm1	AIFM1	-1.73561	7.93965e-15
Aig1	AIG1	-1.56897	1.13582e-25
Airn	AIRN	-3.65857	2.01356e-16
Ajuba	AJUBA	0.559589	0.00837201
Ak2	AK2	-0.850437	0.0029715
Ak3	AK3	-1.60324	7.98905e-31
Ak4	AK4	-3.83461	4.73509e-29
Ak6	AK6	-0.79638	4.65258e-06
Ak7	AK7	1.78549	2.28846e-05
Akap12	AKAP12	5.04358	9.74564e-90
Akr1a1	AKR1A1	-1.89633	4.13893e-27
Akr1b3	AKR1B3	-0.797312	0.00248993
Akr1b8	AKR1B8	5.36967	4.29994e-125
Akr1c12	AKR1C12	1.26994	1.14316e-12
Akr1c14	AKR1C14	-4.28535	1.33188e-60
Akr1c19	AKR1C19	-1.0844	2.473e-10
Akr1c21	AKR1C21	-6.2305	2.30458e-82
Akr1d1	AKR1D1	-3.87213	1.8826e-31
Akr7a5	AKR7A5	-2.46112	5.78859e-61
Aktip	AKTIP	-2.56358	6.99921e-19
Alas1	ALAS1	-1.22063	3.09592e-05
Aldh16a1	ALDH16A1	-1.67138	6.11682e-32
Aldh1a1	ALDH1A1	3.64059	6.90173e-34
Aldh1a2	ALDH1A2	1.87298	1.0297e-20
Aldh1a7	ALDH1A7	1.98652	1.25731e-15
Aldh3b3	ALDH3B3	-2.99193	4.75802e-15
Aldh4a1	ALDH4A1	-2.34303	8.4082e-42
Aldh5a1	ALDH5A1	-1.46	1.43833e-24
Aldh6a1	ALDH6A1	-0.947366	0.00054456
Aldh7a1	ALDH7A1	-2.88083	1.25944e-33
Aldh8a1	ALDH8A1	-2.99453	2.88205e-75
Aldh9a1	ALDH9A1	-1.67028	2.91495e-21
Aldob	ALDOB	-1.95829	1.29171e-24
Alg13	ALG13	0.66247	0.00554747
Alg3	ALG3	1.46719	1.09812e-08
Alk	ALK	-5.7113	1.68511e-12
Alkbh1	ALKBH1	0.559762	0.00208197
Alkbh5	ALKBH5	-0.635498	7.24745e-06
Alkbh7	ALKBH7	-0.932547	2.96646e-05
Alms1-ps2	ALMS1-PS2	-6.4246	7.52357e-68
Alox15	ALOX15	1.16453	0.000154536
Alox5	ALOX5	3.92276	5.83115e-64
Alox8	ALOX8	1.65044	0.00305845
Alpl	ALPL	-2.26671	5.33843e-12
Amacr	AMACR	-3.13688	3.29094e-52
Ambp	AMBP	0.856379	0.000165891
Amdhd1	AMDHD1	-2.02435	4.38329e-08
Amdhd2	AMDHD2	-1.40038	1.57645e-14
Amelx	AMELX	-0.907994	0.00757373
Amn	AMN	-1.69364	6.86148e-31
Amn1	AMN1	0.670876	0.00104632
Amotl2	AMOTL2	2.54941	1.14415e-08
Ampd1	AMPD1	3.68901	4.69584e-07
Ampd3	AMPD3	3.06141	1.41425e-22
Amt	AMT	-1.70525	2.19052e-27
Amz1	AMZ1	-0.910837	0.00029401
Anapc11	ANAPC11	1.26794	0.000530227
Angpt4	ANGPT4	1.45202	1.06756e-07
Angptl3	ANGPTL3	0.692545	0.00647535
Angptl4	ANGPTL4	1.66186	4.64077e-09
Angptl8	ANGPTL8	0.676767	0.00657435
Ank	ANK	0.608987	0.000268721
Ank2	ANK2	-2.70215	1.04486e-07
Ankhd1	ANKHD1	-0.606781	1.12665e-05
Ankib1	ANKIB1	-1.29726	1.04515e-05
Ankmy2	ANKMY2	-1.29139	5.16352e-07
Ankra2	ANKRA2	0.978999	0.00802729
Ankrd1	ANKRD1	3.04964	3.77101e-15
Ankrd13c	ANKRD13C	-2.12701	4.49107e-36
Ankrd13d	ANKRD13D	0.696407	0.00399042
Ankrd37	ANKRD37	1.69212	0.00234508
Ankrd40	ANKRD40	-0.799976	1.1369e-08
Ankrd49	ANKRD49	1.29891	0.00215899
Ankrd53	ANKRD53	1.31003	0.000278852
Ankrd7	ANKRD7	1.66681	2.76902e-10
Anks1	ANKS1	-1.65365	6.16124e-11
Anks4b	ANKS4B	-1.33171	1.62566e-12
Ano10	ANO10	1.98364	0.00188305
Ano3	ANO3	-2.40408	1.7591e-12
Anp32b	ANP32B	1.16616	1.2691e-08
Anpep	ANPEP	-1.49915	1.38914e-05
Antxr1	ANTXR1	-1.73693	1.17283e-09
Anxa1	ANXA1	1.04534	2.21293e-05
Anxa13	ANXA13	-3.57069	7.87954e-35
Anxa2	ANXA2	1.98978	3.53198e-07
Anxa3	ANXA3	3.78037	4.41741e-113
Anxa4	ANXA4	2.38064	2.7306e-05
Anxa5	ANXA5	0.454984	0.00385823
Aoah	AOAH	-2.60527	4.22166e-49
Aoc1	AOC1	-1.15145	0.00289775
Aoc2	AOC2	1.47835	5.26968e-06
Aox1	AOX1	1.6596	3.92253e-06
Ap1s2	AP1S2	1.67591	2.7738e-12
Ap1s3	AP1S3	0.793735	0.000478302
Apeh	APEH	-1.35131	4.55792e-07
Apex1	APEX1	0.902679	2.80567e-08
Apex2	APEX2	-0.829551	0.000977417
Aph1a	APH1A	-0.937806	3.86033e-08
Apitd1	APITD1	1.52406	1.02749e-07
Apln	APLN	-2.14423	5.76608e-15
Aplnr	APLNR	-4.26332	1.55825e-45
Apmap	APMAP	-1.0538	7.08521e-11
Apoa1	APOA1	2.92697	4.72643e-18
Apoa1bp	APOA1BP	-0.621597	0.000297941
Apoa4	APOA4	0.853054	0.000547176
Apob	APOB	-0.856785	2.02141e-06
Apobec3	APOBEC3	2.42839	3.08878e-16
Apobr	APOBR	1.39114	0.00288943
Apoh	APOH	-1.92272	3.40843e-08
Apold1	APOLD1	1.57134	6.57745e-08
Apom	APOM	-4.01628	1.56729e-87
Apopt1	APOPT1	-1.0587	8.93231e-10
App	APP	-0.904112	4.33808e-06
Appl2	APPL2	-1.44604	6.41072e-09
Aprt	APRT	0.878802	6.66718e-07
Aqp1	AQP1	-2.98871	2.84415e-62
Aqp11	AQP11	-1.49324	1.16574e-15
Aqp3	AQP3	-0.785466	2.00162e-05
Ar	AR	-1.77784	1.19816e-19
Araf	ARAF	-0.703869	3.35999e-05
Arap1	ARAP1	5.23635	1.13645e-16
Arap2	ARAP2	1.68306	0.00305391
Areg	AREG	7.66307	8.29065e-45
Arfip2	ARFIP2	-1.9364	8.99852e-06
Arg1	ARG1	2.22139	2.24476e-12
Arg2	ARG2	5.06147	4.75502e-60
Arhgap11a	ARHGAP11A	2.60984	4.23533e-41
Arhgap21	ARHGAP21	2.17535	3.57068e-05
Arhgap22	ARHGAP22	2.92894	1.79642e-24
Arhgap24	ARHGAP24	-2.21634	7.96754e-35
Arhgap27os3	ARHGAP27OS3	0.856734	1.35449e-05
Arhgap30	ARHGAP30	-0.907612	0.00384546
Arhgap32	ARHGAP32	-0.644594	0.00199254
Arhgap39	ARHGAP39	-1.75897	3.22215e-05
Arhgap42	ARHGAP42	-1.27871	8.75982e-09
Arhgap6	ARHGAP6	-1.09652	2.19794e-07
Arhgdig	ARHGDIG	1.64511	6.14574e-08
Arhgef10l	ARHGEF10L	-2.7263	7.57611e-09
Arhgef19	ARHGEF19	-1.76357	0.00159071
Arhgef37	ARHGEF37	2.13821	6.39921e-06
Arhgef4	ARHGEF4	2.17039	5.75079e-24
Arhgef40	ARHGEF40	1.64922	2.29809e-14
Arid2	ARID2	-0.403661	0.00990704
Arid5a	ARID5A	1.95062	0.00393883
Arid5b	ARID5B	0.700124	0.00633654
Arl1	ARL1	-0.511515	0.000597523
Arl14	ARL14	2.40241	0.0015756
Arl2bp	ARL2BP	0.900922	1.49568e-05
Arl4aos	ARL4AOS	1.8372	2.0929e-06
Arl4c	ARL4C	2.74085	8.34533e-69
Arl4d	ARL4D	1.34261	1.51411e-06
Arl6ip1	ARL6IP1	-1.52251	1.47953e-16
Arl6ip5	ARL6IP5	0.655328	3.42781e-06
Arl8a	ARL8A	0.558324	0.00234086
Arl8b	ARL8B	-0.539107	0.000473983
Armc12	ARMC12	2.02155	1.51531e-07
Armc9	ARMC9	-0.923171	0.00142124
Arpc1b	ARPC1B	2.28938	1.9181e-55
Arpc5	ARPC5	0.658354	8.77526e-06
Arpp19	ARPP19	-0.908052	0.00980521
Arrdc4	ARRDC4	1.37117	2.77685e-20
Arsb	ARSB	-2.06768	2.87265e-39
Arsg	ARSG	-2.17635	1.01434e-05
Arsk	ARSK	-2.38877	1.11794e-11
Art4	ART4	-1.14954	2.23925e-10
Arv1	ARV1	1.40359	1.7109e-05
Asah1	ASAH1	3.06323	0.002335
Asb13	ASB13	-2.01272	1.13582e-07
Asb17	ASB17	4.40171	0.006149
Asb2	ASB2	-2.1992	3.50997e-11
Asb5	ASB5	3.59822	2.53537e-07
Asb9	ASB9	-2.40757	1.42485e-08
Ascl1	ASCL1	2.06111	0.00565161
Asf1b	ASF1B	1.84339	3.53576e-06
Asgr1	ASGR1	3.94557	0.00969138
Asl	ASL	-3.79922	5.05039e-45
Asns	ASNS	2.58457	2.08687e-05
Aspa	ASPA	-4.3155	5.99756e-34
Aspdh	ASPDH	-6.04999	4.8704e-62
Aspg	ASPG	-2.74797	6.41517e-22
Asprv1	ASPRV1	2.63413	1.47182e-06
Asrgl1	ASRGL1	0.649676	0.00327992
Ass1	ASS1	-3.71482	4.24319e-82
Asxl3	ASXL3	-1.5903	5.51864e-08
Atad3a	ATAD3A	-0.763566	0.000232304
Ate1	ATE1	0.92137	6.28594e-05
Atf1	ATF1	1.15009	3.27545e-05
Atf3	ATF3	4.34177	1.43585e-42
Atf4	ATF4	2.2088	0.000312488
Atf7ip	ATF7IP	0.618957	0.00107321
Atg3	ATG3	-1.08419	0.000409558
Atg9b	ATG9B	5.97095	4.87186e-95
Atl1	ATL1	0.670032	0.000183598
Atn1	ATN1	1.22145	1.77617e-12
Atox1	ATOX1	0.56511	0.00338389
Atp11a	ATP11A	-1.89459	3.2323e-09
Atp11c	ATP11C	-1.00679	0.0064486
Atp12a	ATP12A	2.10887	0.000101965
Atp13a3	ATP13A3	0.982163	0.00446342
Atp1a1	ATP1A1	-1.29693	1.02859e-19
Atp1b1	ATP1B1	-1.07036	1.48892e-10
Atp2a2	ATP2A2	-1.38806	4.54199e-16
Atp2c2	ATP2C2	2.99026	8.00482e-05
Atp4b	ATP4B	3.35071	2.21645e-10
Atp5a1	ATP5A1	-1.53471	1.19755e-31
Atp5b	ATP5B	-1.45324	1.00907e-28
Atp5c1	ATP5C1	-0.775144	0.00222815
Atp5e	ATP5E	-0.995662	1.76803e-13
Atp5g2	ATP5G2	-0.628817	5.66638e-05
Atp5h	ATP5H	-0.842025	0.00178564
Atp5j2	ATP5J2	-1.05984	8.04235e-16
Atp5k	ATP5K	-1.21599	1.4254e-17
Atp5l	ATP5L	-1.0152	2.80249e-12
Atp5o	ATP5O	-1.13035	8.71753e-17
Atp5sl	ATP5SL	-1.05979	9.77915e-06
ATP6	ATP6	-2.45167	2.22005e-09
Atp6ap2	ATP6AP2	-0.913363	7.00888e-10
Atp6v0a2	ATP6V0A2	-0.532491	0.00152091
Atp6v0a4	ATP6V0A4	-0.789643	0.00112427
Atp6v0d1	ATP6V0D1	-0.613832	0.000971127
Atp6v0d2	ATP6V0D2	1.63564	3.70132e-07
Atp6v1a	ATP6V1A	-1.1302	7.00958e-09
Atp6v1b1	ATP6V1B1	-1.70616	8.05193e-12
Atp6v1c1	ATP6V1C1	-0.470031	0.00727922
Atp6v1c2	ATP6V1C2	-1.42369	4.12305e-10
Atp6v1d	ATP6V1D	-0.842649	2.48902e-10
Atp6v1e1	ATP6V1E1	-1.19542	1.04968e-16
Atp6v1f	ATP6V1F	-0.49644	0.00184185
Atp6v1g1	ATP6V1G1	-0.582907	0.000472292
Atp7b	ATP7B	-1.7388	0.000326092
Atp8b4	ATP8B4	-4.91522	5.07073e-09
Atp9a	ATP9A	2.12202	3.06335e-09
Atpaf1	ATPAF1	-0.50635	0.00883543
Atpaf2	ATPAF2	-0.817204	0.00701841
Atraid	ATRAID	-1.46554	1.56406e-10
Atrip	ATRIP	1.96294	2.15794e-05
Atrx	ATRX	-1.60011	0.00159106
Atxn10	ATXN10	0.475954	0.00219231
Atxn2l	ATXN2L	-2.26499	0.00251102
Aunip	AUNIP	1.35765	0.0071702
AW047730	AW047730	2.92446	0.00636845
AW549877	AW549877	-0.671383	5.80633e-06
AY074887	AY074887	-2.08147	1.16367e-07
AY512931	AY512931	2.38672	0.00446342
Azgp1	AZGP1	-2.66064	4.22835e-23
Azin2	AZIN2	2.16039	0.00134944
B130024G19Rik	B130024G19RIK	-1.02043	7.16822e-08
B130034C11Rik	B130034C11RIK	-1.45553	1.18668e-07
B230110C06Rik	B230110C06RIK	-4.38287	3.2269e-06
B230209E15Rik	B230209E15RIK	-5.11825	0.00118335
B230344G16Rik	B230344G16RIK	3.54108	3.15513e-17
B230354K17Rik	B230354K17RIK	-0.897821	1.31917e-06
B330016D10Rik	B330016D10RIK	-0.69247	0.000793656
B3galnt1	B3GALNT1	-1.57744	0.00629031
B3galt5	B3GALT5	-3.45578	7.66826e-19
B3gat2	B3GAT2	-2.09868	1.92517e-22
B3gnt4	B3GNT4	2.47568	4.91721e-06
B3gnt6	B3GNT6	2.4781	3.02212e-10
B430010I23Rik	B430010I23RIK	-0.853623	0.00331341
B430319F04Rik	B430319F04RIK	1.54177	9.75323e-10
B430319G15Rik	B430319G15RIK	0.991283	9.75715e-05
B4galnt2	B4GALNT2	2.25196	7.03522e-08
B4galnt3	B4GALNT3	-1.81958	8.40118e-08
B4galnt4	B4GALNT4	1.70403	0.0011248
B4galt2	B4GALT2	1.77492	4.16267e-07
B4galt5	B4GALT5	-1.24774	2.95553e-05
B4galt6	B4GALT6	2.00042	3.36385e-32
B4gat1	B4GAT1	-1.24865	4.24641e-20
B930041F14Rik	B930041F14RIK	2.15776	1.52106e-19
B9d1os	B9D1OS	1.7328	0.00769972
Baalc	BAALC	3.35127	2.13347e-17
Baat	BAAT	2.29248	1.03085e-07
Bag2	BAG2	1.61064	2.71612e-09
Bag4	BAG4	-0.843822	1.08284e-08
Baiap2	BAIAP2	-0.64065	0.000238031
Baiap2l1	BAIAP2L1	0.477781	0.0082182
Baiap2l2	BAIAP2L2	-1.36781	8.81411e-17
Bak1	BAK1	1.41652	4.3057e-20
Bambi	BAMBI	-1.13296	3.06505e-07
Basp1	BASP1	1.5068	1.60273e-06
Bax	BAX	2.00935	6.62663e-06
Baz1a	BAZ1A	-1.96988	2.69234e-06
Baz1b	BAZ1B	-0.628179	0.00169857
Bbc3	BBC3	3.529	1.20002e-15
Bbs10	BBS10	-1.12823	0.00302923
Bbs12	BBS12	0.566863	0.00542505
BC002163	BC002163	-1.0228	0.00177283
BC003965	BC003965	-0.452817	0.00500339
BC004004	BC004004	-1.55267	6.98137e-11
BC005561	BC005561	-0.576545	0.00134067
BC021891	BC021891	0.648178	0.00011597
BC022687	BC022687	-0.899233	5.10877e-07
BC024386	BC024386	-6.58207	3.37222e-136
BC026585	BC026585	-1.84536	1.16034e-27
BC031181	BC031181	-0.993041	0.00117697
BC035044	BC035044	-3.05597	1.27677e-11
BC037032	BC037032	-0.834678	0.00241636
BC037704	BC037704	0.863785	0.00285111
BC048403	BC048403	1.89886	0.000273162
BC048671	BC048671	2.60044	6.22943e-05
BC065397	BC065397	-0.83604	0.00584408
BC067074	BC067074	-0.872739	1.20088e-08
BC089491	BC089491	3.42867	0.0060807
BC089597	BC089597	-2.04145	8.52883e-06
Bc1	BC1	1.80008	3.21826e-06
BC106175	BC106175	3.28279	0.000166499
Bcam	BCAM	0.897713	0.000116114
Bcar1	BCAR1	1.08205	8.3651e-05
Bcar3	BCAR3	0.726926	0.00129849
Bcas3	BCAS3	-1.45899	1.79319e-09
Bcas3os1	BCAS3OS1	-1.49298	2.23797e-16
Bcat1	BCAT1	-1.92084	2.79036e-10
Bcat2	BCAT2	-2.56237	1.97383e-20
Bckdhb	BCKDHB	-2.83697	8.3549e-06
Bckdk	BCKDK	-1.34427	4.8335e-21
Bcl10	BCL10	0.927773	2.31272e-09
Bcl11b	BCL11B	-1.48021	0.00157198
Bcl2	BCL2	-1.19318	1.16483e-16
Bcl2a1d	BCL2A1D	1.70216	0.000940784
Bcl2l1	BCL2L1	2.36506	1.08469e-20
Bcl2l11	BCL2L11	1.067	6.54731e-06
Bcl2l15	BCL2L15	2.29036	4.68785e-11
Bcl3	BCL3	1.33328	0.000498481
Bcl6b	BCL6B	-0.575088	0.00198347
Bcl7a	BCL7A	-0.858392	5.72789e-10
Bcl7c	BCL7C	-0.794346	0.000504079
Bco1	BCO1	5.3541	1.91152e-22
Bdh1	BDH1	-6.68928	6.24837e-103
Bdkrb1	BDKRB1	2.293	1.23073e-05
Bdkrb2	BDKRB2	3.80084	5.54003e-05
BE949265	BE949265	4.39583	0.000105914
Best1	BEST1	1.45639	0.000310643
Bet1	BET1	-1.12012	5.13485e-08
Bex2	BEX2	1.39678	0.000872104
Bex4	BEX4	-0.956306	0.000877937
Bhmt	BHMT	-3.07351	2.84191e-06
Bhmt2	BHMT2	-2.96679	2.78745e-62
Bicc1	BICC1	-0.800953	0.000850107
Bid	BID	-1.66267	2.26251e-06
Bin1	BIN1	2.4981	0.000119036
Bin2	BIN2	2.31984	0.0081389
Birc2	BIRC2	1.06351	0.000917937
Birc3	BIRC3	2.44155	1.54321e-24
Birc5	BIRC5	2.44292	1.631e-12
Birc6	BIRC6	-0.790979	0.00248932
Blcap	BLCAP	3.72707	3.68669e-21
Blm	BLM	3.81501	7.84125e-07
Blmh	BLMH	-0.799089	6.40572e-06
Bloc1s2	BLOC1S2	1.62835	8.40045e-21
Bloc1s5	BLOC1S5	-0.783228	6.53431e-08
Blvrb	BLVRB	1.96605	2.17173e-08
Bmi1	BMI1	1.96917	0.00441567
Bmp15	BMP15	-1.72331	3.69785e-08
Bmp5	BMP5	-2.77283	1.28189e-12
Bmp6	BMP6	0.929265	5.45046e-07
Bmp7	BMP7	-0.788706	2.63305e-06
Bmper	BMPER	1.35872	0.000754162
Bmpr1a	BMPR1A	1.65199	0.00196172
Bnip1	BNIP1	1.96798	1.35649e-08
Bnip3	BNIP3	-0.991294	1.1111e-10
Bnip3l	BNIP3L	-0.531759	0.00858628
Bnip3l-ps	BNIP3L-PS	-0.641277	0.00478865
Bnipl	BNIPL	2.41667	0.00494592
Bod1	BOD1	-1.40302	3.70344e-20
Bora	BORA	2.04303	2.12328e-06
Borg	BORG	4.61699	4.22997e-26
Bpgm	BPGM	-1.02477	8.04807e-09
Brd3	BRD3	-1.28289	0.00054655
Bri3bp	BRI3BP	-0.814008	8.04757e-07
Brix1	BRIX1	1.03901	2.51195e-12
Bscl2	BSCL2	1.12418	0.00142413
Bsn	BSN	2.36958	6.8975e-06
Bsnd	BSND	-2.5376	2.39923e-25
Bst1	BST1	1.92918	3.57887e-05
Bst2	BST2	0.832249	1.70326e-05
Btbd1	BTBD1	-0.745543	4.76367e-07
Btbd17	BTBD17	2.86574	0.000100807
Btbd19	BTBD19	1.76104	5.10871e-17
Btd	BTD	-0.796546	0.000534137
Btg1	BTG1	1.66538	1.03129e-20
Btg2	BTG2	4.12781	2.12309e-54
Btg3	BTG3	1.83933	0.00126007
Btnl9	BTNL9	-3.46201	6.48881e-08
Bub3	BUB3	1.47216	0.00175928
Bvht	BVHT	-0.653903	0.00339445
C030016D13Rik	C030016D13RIK	0.86455	0.00103059
C030034I22Rik	C030034I22RIK	0.935857	2.29868e-05
C030037D09Rik	C030037D09RIK	0.748819	0.000466587
C130036L24Rik	C130036L24RIK	1.24972	0.000182726
C130040N14Rik	C130040N14RIK	3.35518	6.14134e-20
C130046K22Rik	C130046K22RIK	-0.79318	0.000594182
C130050O18Rik	C130050O18RIK	1.14375	0.00314095
C130074G19Rik	C130074G19RIK	-1.10675	1.81567e-09
C130083M11Rik	C130083M11RIK	1.396	8.67714e-10
C1d	C1D	-1.04905	3.9965e-06
C1galt1	C1GALT1	-0.451172	0.00210439
C1galt1c1	C1GALT1C1	-1.44879	8.2218e-25
C1ql3	C1QL3	-0.972539	1.77061e-06
C1qtnf2	C1QTNF2	-1.36101	2.07737e-12
C1qtnf7	C1QTNF7	-1.48968	2.8608e-08
C1rl	C1RL	-1.95331	7.84425e-36
C2	C2	-1.09184	5.41066e-08
C230037L18Rik	C230037L18RIK	1.50587	5.72381e-05
C230091D08Rik	C230091D08RIK	-0.534307	0.00239251
C2cd2	C2CD2	1.95995	3.99438e-09
C2cd2l	C2CD2L	-1.44095	7.72939e-10
C2cd4d	C2CD4D	-1.66152	1.18619e-06
C3	C3	4.5963	2.8811e-42
C330002G04Rik	C330002G04RIK	-4.47213	6.35243e-12
C330007P06Rik	C330007P06RIK	-0.664816	3.79993e-05
C330018D20Rik	C330018D20RIK	-1.39771	2.16796e-13
C430002N11Rik	C430002N11RIK	3.78162	7.22621e-25
C430049E01Rik	C430049E01RIK	4.46959	0.00219231
C4a	C4A	-2.33833	0.000161276
C530005A16Rik	C530005A16RIK	0.964589	3.96307e-05
C630043F03Rik	C630043F03RIK	-1.01387	0.000111006
C730027H18Rik	C730027H18RIK	-1.7599	8.85789e-07
C730036E19Rik	C730036E19RIK	-2.40787	2.72181e-25
C77080	C77080	2.21276	6.43208e-13
C8g	C8G	-3.59387	2.85746e-34
C9	C9	-2.65342	0.000199872
C920006O11Rik	C920006O11RIK	0.858963	0.0017225
Cab39l	CAB39L	-1.18704	1.37213e-09
Cabyr	CABYR	-0.862421	0.00813706
Cacnb4	CACNB4	-3.6989	6.74562e-19
Cacng4	CACNG4	-5.67814	2.00236e-14
Cacybp	CACYBP	-0.726439	2.11764e-05
Cadm4	CADM4	-0.926111	1.87537e-08
Calb1	CALB1	-3.53365	7.69611e-50
Calm3	CALM3	-0.565271	0.000120045
Calml3	CALML3	1.83073	4.58903e-11
Calr	CALR	-1.01175	5.21871e-09
Camk2d	CAMK2D	1.04993	0.000119099
Camk2n2	CAMK2N2	1.32494	4.91323e-08
Camkmt	CAMKMT	0.678695	0.00306346
Cand1	CAND1	-0.464987	0.00147926
Cant1	CANT1	0.753956	0.000133
Capg	CAPG	3.45327	3.85634e-13
Capn10	CAPN10	-0.879141	7.90054e-12
Capn2	CAPN2	0.951326	1.89818e-11
Capn5	CAPN5	1.42951	7.24386e-07
Capn6	CAPN6	-3.52157	1.44133e-39
Capns1	CAPNS1	3.29613	5.89126e-10
Caprin2	CAPRIN2	2.15898	4.07982e-21
Car12	CAR12	-2.28014	0.00365998
Car13	CAR13	2.40484	2.11483e-59
Car2	CAR2	-2.03803	5.78586e-21
Car4	CAR4	-4.48705	1.02857e-57
Car5a	CAR5A	-3.70906	2.69235e-11
Car5b	CAR5B	0.638719	3.06018e-05
Car8	CAR8	-1.66408	2.00341e-07
Car9	CAR9	-2.37204	6.96234e-12
Card11	CARD11	-2.25486	0.00046825
Carhsp1	CARHSP1	2.62241	1.56578e-07
Carmn	CARMN	-0.6744	0.00259195
Carns1	CARNS1	2.53258	0.00112072
Casc1	CASC1	1.79697	7.36343e-07
Casc3	CASC3	0.423537	0.00984064
Casp1	CASP1	-1.25293	0.00283985
Casp14	CASP14	7.7022	7.51299e-51
Casr	CASR	-3.61882	2.55484e-28
Casz1	CASZ1	1.31567	0.000160425
Cat	CAT	-1.38929	6.99911e-20
Catsper2	CATSPER2	-0.886603	0.00159782
Cav2	CAV2	0.920935	1.38273e-05
Cbr1	CBR1	2.73183	3.93933e-28
Cbr3	CBR3	4.49291	6.48419e-51
Cbr4	CBR4	-1.04066	2.53914e-10
Cbx4	CBX4	-0.964343	5.75069e-08
Ccar1	CCAR1	-0.606091	0.00683137
Ccdc116	CCDC116	2.93887	0.000325029
Ccdc117	CCDC117	-0.651846	0.000171458
Ccdc120	CCDC120	1.8635	6.66123e-18
Ccdc134	CCDC134	-0.883016	0.0010419
Ccdc136	CCDC136	3.49615	0.000308527
Ccdc146	CCDC146	1.69722	0.000673693
Ccdc148	CCDC148	-1.10182	0.00157634
Ccdc157	CCDC157	-0.965277	0.00229565
Ccdc168	CCDC168	1.10408	0.000586247
Ccdc17	CCDC17	0.727085	1.55615e-05
Ccdc171	CCDC171	-2.61167	4.61265e-05
Ccdc181	CCDC181	-1.07167	2.09172e-14
Ccdc182	CCDC182	3.6924	4.3338e-09
Ccdc183	CCDC183	-1.76808	1.30215e-12
Ccdc184	CCDC184	3.60391	3.39048e-30
Ccdc22	CCDC22	-0.59569	3.11051e-05
Ccdc27	CCDC27	0.973801	0.00211548
Ccdc28b	CCDC28B	-0.736063	2.93084e-05
Ccdc32	CCDC32	-0.836631	0.00954537
Ccdc47	CCDC47	-0.741464	8.02042e-07
Ccdc51	CCDC51	-0.931573	1.16178e-07
Ccdc57	CCDC57	1.36048	0.00582125
Ccdc6	CCDC6	-1.41524	1.43055e-05
Ccdc64b	CCDC64B	2.79813	1.08909e-14
Ccdc71l	CCDC71L	0.886852	6.89519e-06
Ccdc86	CCDC86	1.34901	2.79325e-17
Ccdc87	CCDC87	2.00704	9.17521e-06
Ccdc96	CCDC96	1.06964	0.00109894
Cckar	CCKAR	-2.93172	0.00548044
Ccl17	CCL17	2.43419	0.00412561
Ccl2	CCL2	2.30885	0.000360172
Ccl6	CCL6	1.57969	6.34328e-05
Ccl7	CCL7	3.61826	0.000132003
Ccl9	CCL9	1.71797	0.000157351
Ccnb1	CCNB1	1.50582	0.00302562
Ccne1	CCNE1	2.21612	9.53083e-17
Ccne2	CCNE2	2.39999	0.00425479
Ccng1	CCNG1	1.82921	1.15313e-26
Ccnh	CCNH	-1.47906	6.81153e-10
Ccnl1	CCNL1	0.733766	0.000584545
Ccny	CCNY	-0.639744	6.55232e-06
Ccpg1	CCPG1	-0.600664	0.000231169
Ccr1	CCR1	2.99882	3.65449e-22
Ccs	CCS	-0.984418	4.05236e-09
Ccser1	CCSER1	-1.95369	1.1895e-10
Cct6a	CCT6A	-0.636759	1.10818e-05
Cd101	CD101	2.06247	0.0069954
Cd109	CD109	2.93194	8.0275e-37
Cd14	CD14	3.62103	3.29456e-45
Cd151	CD151	1.26751	0.00233293
Cd164l2	CD164L2	-0.819706	0.00175202
Cd1d1	CD1D1	2.20104	0.0028036
Cd2	CD2	-2.81028	0.00285526
Cd209a	CD209A	-2.87856	0.00120293
Cd24a	CD24A	1.16225	6.804e-08
Cd274	CD274	1.24152	7.4047e-10
Cd276	CD276	3.07886	1.74668e-30
Cd2ap	CD2AP	1.34759	2.18706e-06
Cd300c2	CD300C2	-1.60218	4.40605e-07
Cd320	CD320	-0.821914	0.00172035
Cd3eap	CD3EAP	0.504731	0.00499245
Cd3g	CD3G	-4.08936	1.17394e-07
Cd48	CD48	-1.6827	0.000165413
Cd52	CD52	-0.768694	0.0052118
Cd63	CD63	-1.90554	4.61985e-06
Cd68	CD68	4.37478	5.40648e-54
Cd74	CD74	-3.44839	3.564e-13
Cd79a	CD79A	1.87789	9.02113e-06
Cd9	CD9	1.58767	2.82417e-21
Cd99	CD99	1.06499	1.84622e-09
Cda	CDA	0.848087	0.00816389
Cdan1	CDAN1	-0.612519	5.80002e-06
Cdc14b	CDC14B	1.97953	3.65562e-10
Cdc20	CDC20	1.58168	3.23166e-07
Cdc42bpa	CDC42BPA	-0.633972	0.00490249
Cdc42bpg	CDC42BPG	1.2722	5.90996e-07
Cdc42ep4	CDC42EP4	3.46266	0.00533839
Cdc5l	CDC5L	-0.811388	7.67965e-09
Cdca4	CDCA4	1.29321	0.000553811
Cdca5	CDCA5	2.1545	1.94957e-12
Cdca7	CDCA7	1.60117	0.00222104
Cdca8	CDCA8	1.28553	0.000218554
Cdcp1	CDCP1	1.38924	5.47988e-08
Cdh1	CDH1	0.875727	2.87092e-10
Cdh16	CDH16	1.96704	3.95314e-07
Cdh24	CDH24	1.72811	2.54187e-12
Cdhr1	CDHR1	2.73087	1.08479e-05
Cdhr5	CDHR5	-1.2945	8.50675e-13
Cdk1	CDK1	1.68502	6.9156e-08
Cdk2	CDK2	2.02054	1.76291e-05
Cdk3-ps	CDK3-PS	1.78849	6.05874e-06
Cdk5r1	CDK5R1	1.28347	1.38045e-09
Cdk6	CDK6	1.26128	8.29774e-10
Cdk7	CDK7	-0.685589	3.97937e-07
Cdkal1	CDKAL1	-0.794447	0.00567775
Cdkl1	CDKL1	-2.59643	3.687e-14
Cdkn1a	CDKN1A	6.47296	2.1746e-40
Cdkn1b	CDKN1B	-0.611105	0.000235915
Cdkn2aipnl	CDKN2AIPNL	0.66508	2.1224e-05
Cdkn2b	CDKN2B	1.92775	0.000318223
Cdkn2c	CDKN2C	0.979206	0.000775533
Cdo1	CDO1	0.420894	0.00918068
Cdr2l	CDR2L	1.8788	2.79925e-08
Cdt1	CDT1	2.18046	2.59248e-18
Cebpd	CEBPD	2.14175	3.70325e-16
Cebpzos	CEBPZOS	-1.23829	0.000514137
Cecr6	CECR6	4.64065	3.95911e-08
Cel	CEL	2.1757	0.00834694
Cela1	CELA1	-3.27614	4.1424e-73
Celf5	CELF5	3.23078	1.58585e-05
Cenpb	CENPB	-0.574211	0.00122374
Cenpv	CENPV	1.32405	3.64496e-05
Cep112it	CEP112IT	-1.15841	3.01412e-05
Cep170b	CEP170B	2.52437	7.97205e-13
Cep19	CEP19	-0.821518	4.70017e-07
Cep68	CEP68	-0.617315	0.00490769
Cep85	CEP85	4.02694	2.59424e-67
Cep85l	CEP85L	0.991883	0.000427355
Cep89	CEP89	-0.863755	0.00408098
Cep97	CEP97	-0.974424	2.46375e-10
Cercam	CERCAM	5.00124	1.21239e-14
Ces1d	CES1D	-4.27125	1.60843e-22
Ces1f	CES1F	-1.96798	8.59577e-06
Ces1g	CES1G	-1.05804	0.000336758
Ces2e	CES2E	1.54384	1.18619e-06
Ces2f	CES2F	3.72093	1.31309e-21
Ces2h	CES2H	-3.94791	6.06615e-36
Cetn2	CETN2	-0.771485	1.42818e-06
Cetn3	CETN3	-0.8065	0.00204765
Cetn4	CETN4	-1.52184	3.57611e-14
Cfap157	CFAP157	3.14208	4.21556e-30
Cfap20	CFAP20	-0.578259	0.00695363
Cfap36	CFAP36	-0.790474	0.00350221
Cfap46	CFAP46	3.24931	2.14495e-13
Cfap99	CFAP99	2.5741	0.00387426
Cfh	CFH	-0.872834	6.53208e-06
Cfl1	CFL1	0.760971	1.00377e-07
Cgnl1	CGNL1	-0.641013	0.000526012
Ch25h	CH25H	1.21093	0.00842561
Chac1	CHAC1	1.71295	9.67093e-11
Chad	CHAD	1.23968	0.00130106
Chchd1	CHCHD1	0.435238	0.00461814
Chchd2	CHCHD2	-0.637898	0.000202757
Chchd3	CHCHD3	-2.05985	0.00425479
Chchd7	CHCHD7	-1.11492	4.89466e-10
Chd3	CHD3	-1.49159	0.00288798
Chdh	CHDH	-2.19681	4.94172e-21
Chek1	CHEK1	1.23283	0.00511652
Chga	CHGA	4.7137	0.000278169
Chil3	CHIL3	7.72962	2.18368e-38
Chml	CHML	0.568226	0.00978398
Chmp2b	CHMP2B	0.941592	5.11772e-11
Chmp4c	CHMP4C	1.82474	1.64416e-20
Chmp5	CHMP5	-0.442635	0.00336185
Chmp7	CHMP7	-0.543432	0.000298781
Chordc1	CHORDC1	-1.4065	1.06854e-10
Chpt1	CHPT1	-2.52489	4.68693e-44
Chrac1	CHRAC1	-0.759481	5.05737e-06
Chrdl1	CHRDL1	-1.58029	2.40617e-06
Chrm5	CHRM5	-1.66116	9.13557e-10
Chrna4	CHRNA4	-4.70564	6.29467e-26
Chrna7	CHRNA7	-2.37252	7.51512e-12
Chrnb4	CHRNB4	5.24626	3.66855e-06
Chst13	CHST13	2.58754	1.05676e-29
Chst3	CHST3	-2.71455	7.21535e-13
Chst9	CHST9	-1.50377	0.00281135
Chsy3	CHSY3	0.90019	0.00489889
Ciao1	CIAO1	-1.13901	7.41441e-18
Ciapin1	CIAPIN1	1.11665	0.000138556
Ciart	CIART	-1.36198	8.89003e-06
Cideb	CIDEB	-2.72092	5.83292e-33
Ciita	CIITA	-3.2719	6.29787e-05
Cilp2	CILP2	2.92142	3.2334e-13
Cipc	CIPC	-1.19377	6.42273e-08
Cisd1	CISD1	-1.64143	3.45389e-35
Cisd3	CISD3	-0.949668	2.8352e-05
Ckap2	CKAP2	5.21448	3.9801e-12
Ckap4	CKAP4	1.34872	2.2215e-14
Ckb	CKB	-3.02611	1.14081e-28
Cklf	CKLF	1.64895	1.17245e-08
Ckmt1	CKMT1	1.51454	0.000253265
Ckmt2	CKMT2	3.09703	0.00056931
Cks1b	CKS1B	1.73018	8.63363e-19
Clca3a2	CLCA3A2	5.26186	4.71086e-16
Clcf1	CLCF1	4.64638	2.2329e-31
Clcn3	CLCN3	-1.03009	0.000408494
Clcn5	CLCN5	-0.767587	5.08041e-06
Cldn1	CLDN1	3.37561	1.92009e-53
Cldn16	CLDN16	-2.60911	1.17634e-15
Cldn2	CLDN2	-3.40385	0.00969158
Cldn20	CLDN20	-0.940524	0.0082948
Cldn22	CLDN22	-1.35267	0.00122332
Cldn23	CLDN23	5.27336	1.53727e-17
Cldn3	CLDN3	2.61155	9.59261e-23
Cldn4	CLDN4	4.09167	1.64173e-64
Cldn7	CLDN7	1.42023	7.88286e-12
Cldn8	CLDN8	-1.023	1.5958e-05
Clec11a	CLEC11A	-1.24224	1.86302e-06
Clec14a	CLEC14A	-1.27401	3.22992e-14
Clec1a	CLEC1A	-1.61804	3.72745e-08
Clec2d	CLEC2D	-1.54622	4.35762e-07
Clec2f	CLEC2F	3.58125	1.48331e-06
Clec2h	CLEC2H	-5.44268	2.61816e-100
Clic1	CLIC1	1.49422	7.40995e-32
Clic3	CLIC3	-0.997138	7.71076e-09
Clic5	CLIC5	-4.92541	9.23916e-46
Clic6	CLIC6	2.12502	0.0019715
Clk3	CLK3	0.829742	0.0025179
Clp1	CLP1	-0.554374	0.000427495
Clpp	CLPP	-0.614602	0.000170422
Clpx	CLPX	-1.99479	0.000213853
Clrn3	CLRN3	0.537615	0.00309473
Clstn2	CLSTN2	-3.53034	2.767e-21
Clu	CLU	3.05665	1.44102e-17
Clybl	CLYBL	-2.58929	5.64771e-57
Cmah	CMAH	-2.7742	9.22606e-12
Cmas	CMAS	0.594414	0.00297025
Cmbl	CMBL	-2.36033	1.44105e-35
Cmpk2	CMPK2	-1.13999	1.00059e-06
Cmtm6	CMTM6	-0.864649	0.000623171
Cmya5	CMYA5	-1.70887	4.11826e-08
Cnbd2	CNBD2	1.82551	2.32216e-05
Cndp1	CNDP1	-5.45076	1.4838e-55
Cnn2	CNN2	-0.565536	0.00919915
Cnn3	CNN3	0.544494	0.00274624
Cnnm4	CNNM4	-0.967294	8.53301e-14
Cnot11	CNOT11	-0.709894	5.71008e-06
Cnot6	CNOT6	2.55362	0.00559539
Cnppd1	CNPPD1	-0.786539	0.00101427
Cnpy2	CNPY2	-1.00329	1.9594e-08
Cnst	CNST	-1.0331	5.15957e-11
Cntfr	CNTFR	-1.11048	0.000732171
Coa6	COA6	-1.06464	1.31487e-09
Coa7	COA7	-0.847896	2.1159e-09
Coasy	COASY	-1.88135	6.05718e-13
Cobl	COBL	1.50726	8.44269e-06
Cog4	COG4	1.91738	0.000217348
Cog6	COG6	-0.894719	1.3619e-07
Col14a1	COL14A1	-2.23949	2.19546e-18
Col18a1	COL18A1	2.39869	3.41196e-38
Col1a1	COL1A1	2.44747	2.30456e-26
Col23a1	COL23A1	3.67878	5.17023e-06
Col26a1	COL26A1	-4.20824	0.000266578
Col3a1	COL3A1	1.8814	4.41116e-18
Col4a1	COL4A1	0.831938	0.00575946
Col4a2	COL4A2	1.06535	8.29658e-12
Col4a3	COL4A3	-1.42857	2.67469e-17
Col4a4	COL4A4	-1.69569	4.48515e-22
Col5a2	COL5A2	-1.5087	2.16701e-15
Col6a3	COL6A3	-1.64646	3.76458e-14
Col6a5	COL6A5	-2.65216	1.03508e-06
Col6a6	COL6A6	-2.89953	2.5375e-05
Col8a1	COL8A1	0.995286	0.000300824
Colec12	COLEC12	-1.2331	8.23914e-05
Commd9	COMMD9	-0.917741	4.2777e-11
Comp	COMP	-3.57478	5.57518e-06
Copa	COPA	-0.593002	4.40828e-05
Copb2	COPB2	-0.515652	0.000500935
Cope	COPE	-0.584815	0.000159026
Coprs	COPRS	-1.3811	7.41227e-11
Cops6	COPS6	0.589383	0.000126338
Copz2	COPZ2	-1.47119	6.49352e-16
Coq3	COQ3	0.958682	0.0055656
Coq7	COQ7	-0.814003	0.000393035
Coq9	COQ9	-1.98853	2.46349e-41
Coro1c	CORO1C	0.552141	0.0035954
Coro2a	CORO2A	1.76709	0.00992904
Cort	CORT	3.90852	5.0872e-06
COX1	COX1	-0.992749	2.93272e-13
Cox10	COX10	-0.591547	0.00551116
Cox11	COX11	-1.0369	1.29818e-12
Cox14	COX14	-0.593647	0.000499258
Cox15	COX15	-1.18968	8.45651e-13
Cox19	COX19	-0.589737	0.00583683
COX2	COX2	-1.72098	1.21735e-05
COX3	COX3	-3.19732	2.87481e-19
Cox4i2	COX4I2	5.39627	1.81401e-27
Cox5a	COX5A	-0.670885	1.18823e-05
Cox5b	COX5B	-1.07805	8.01299e-17
Cox6a1	COX6A1	-0.835202	6.8195e-09
Cox6a2	COX6A2	-4.67007	1.12949e-19
Cox6b1	COX6B1	-0.984987	2.41407e-14
Cox6b2	COX6B2	2.61371	0.00324073
Cox6c	COX6C	-1.31861	1.5327e-25
Cox7a1	COX7A1	-1.61362	0.00581957
Cox7a2	COX7A2	-1.02088	3.86818e-14
Cox7b	COX7B	-1.39016	6.89026e-29
Cox7c	COX7C	-0.864118	9.35177e-10
Cox8a	COX8A	-0.699816	1.20431e-06
Cp	CP	2.65834	5.91746e-08
Cpe	CPE	1.76535	1.5448e-15
Cpeb1	CPEB1	1.4619	6.09615e-10
Cpeb3	CPEB3	-4.45263	2.33206e-06
Cped1	CPED1	-2.67739	0.000225171
Cplx1	CPLX1	2.7938	0.00119662
Cplx2	CPLX2	-1.52656	5.72278e-16
Cpm	CPM	-1.24518	2.97371e-07
Cpne2	CPNE2	1.63837	1.25514e-11
Cpox	CPOX	-0.939865	2.22197e-08
Cpsf4l	CPSF4L	-2.55293	8.41679e-05
Cpt1a	CPT1A	-1.23709	0.000234566
Cpt2	CPT2	-0.660574	0.000382495
Cptp	CPTP	-0.703801	8.36936e-06
Cpxm1	CPXM1	-1.48631	5.36466e-11
Cpz	CPZ	-1.49332	0.00286247
Crabp2	CRABP2	3.78609	4.51769e-11
Cracr2a	CRACR2A	-3.14064	0.000619535
Crat	CRAT	-0.952012	9.86828e-05
Crct1	CRCT1	9.94756	2.01349e-89
Creb3l1	CREB3L1	1.29358	1.07856e-07
Creb3l2	CREB3L2	-0.907494	7.85703e-06
Creb3l3	CREB3L3	2.34319	1.8218e-08
Creb5	CREB5	2.84464	4.18763e-23
Crip1	CRIP1	2.56969	9.7159e-19
Crip2	CRIP2	2.84553	2.00858e-09
Crot	CROT	-1.35076	1.20125e-13
Crygn	CRYGN	1.56235	0.000691768
Cryl1	CRYL1	-1.8225	1.03001e-31
Cryz	CRYZ	-1.19513	2.26245e-10
Csad	CSAD	-1.54021	5.5401e-10
Csdc2	CSDC2	1.29105	6.01299e-10
Csf1	CSF1	2.83714	6.82077e-08
Csf1r	CSF1R	-2.28798	1.28966e-12
Csf3	CSF3	2.31352	0.00152196
Csgalnact1	CSGALNACT1	-2.25813	0.000237195
Csnk1g1	CSNK1G1	1.29124	4.73264e-07
Cspp1	CSPP1	-0.747466	0.000177406
Csrnp1	CSRNP1	4.392	9.77899e-06
Csrnp2	CSRNP2	1.30602	1.36394e-05
Csrp2	CSRP2	-1.55092	4.46399e-21
Cst6	CST6	5.97843	1.07242e-24
Cstb	CSTB	2.01067	3.33008e-38
Cstf1	CSTF1	-0.737948	0.0017285
Cstf2t	CSTF2T	-0.726988	3.67597e-06
Ctbs	CTBS	-0.966907	1.363e-06
Ctcflos	CTCFLOS	1.92429	0.00567812
Ctdnep1	CTDNEP1	0.583012	0.000335112
Ctdsp1	CTDSP1	-0.801725	2.73305e-07
Ctgf	CTGF	0.872822	5.35351e-06
Cth	CTH	-2.00366	3.76889e-44
Ctnnbip1	CTNNBIP1	-1.13827	0.000357015
Ctnnbl1	CTNNBL1	-0.656276	0.000526325
Ctns	CTNS	0.90239	0.00835768
Ctps	CTPS	1.5984	1.92651e-13
Ctrb1	CTRB1	3.95821	4.76611e-08
Ctsa	CTSA	-1.37347	0.000195341
Ctsd	CTSD	1.16955	2.71292e-15
Ctsf	CTSF	-1.42287	2.59724e-23
Cttn	CTTN	1.38808	5.35721e-15
Ctxn1	CTXN1	2.28581	1.35658e-19
Cubn	CUBN	-2.61669	1.36244e-52
Cul1	CUL1	1.39412	2.36787e-06
Cuta	CUTA	-1.52949	0.00128842
Cux2	CUX2	3.43849	4.28483e-05
Cuzd1	CUZD1	7.28913	9.75271e-21
Cwh43	CWH43	-2.80607	0.00986153
Cx3cr1	CX3CR1	-2.19619	0.000288271
Cxadr	CXADR	1.09464	4.17039e-09
Cxcl1	CXCL1	4.4081	1.71898e-37
Cxcl10	CXCL10	1.87415	4.76303e-14
Cxcl12	CXCL12	-2.50226	7.94582e-18
Cxcl17	CXCL17	1.50917	2.66782e-08
Cxcl2	CXCL2	8.67953	9.5072e-98
Cxcl5	CXCL5	5.41535	3.90672e-19
Cxcl9	CXCL9	-3.2639	8.47759e-06
Cxcr2	CXCR2	5.81574	1.94623e-07
Cxcr3	CXCR3	-5.32779	1.45345e-21
Cyb561d2	CYB561D2	-1.55936	0.000138733
Cyb5a	CYB5A	-1.48578	1.63376e-12
Cyb5b	CYB5B	-1.22761	9.53083e-17
Cyb5rl	CYB5RL	-1.23571	0.00518126
Cyba	CYBA	-1.55431	1.54168e-12
Cybrd1	CYBRD1	2.02089	6.97005e-14
Cyc1	CYC1	-1.02275	1.11702e-14
Cym	CYM	-3.92883	8.50437e-28
Cyp11b1	CYP11B1	3.51045	0.0025173
Cyp1b1	CYP1B1	3.40466	0.00423943
Cyp21a1	CYP21A1	3.40959	0.000215523
Cyp26b1	CYP26B1	1.24399	0.00460876
Cyp26c1	CYP26C1	-2.36591	6.2306e-05
Cyp27a1	CYP27A1	-1.60505	1.08021e-17
Cyp2a4	CYP2A4	-3.15951	1.19253e-62
Cyp2a5	CYP2A5	-2.69642	1.22171e-17
Cyp2d26	CYP2D26	-5.21357	3.13434e-92
Cyp2d37-ps	CYP2D37-PS	-3.20724	0.00953342
Cyp2d9	CYP2D9	-2.89131	4.20807e-37
Cyp2e1	CYP2E1	-5.02918	8.09399e-37
Cyp2f2	CYP2F2	-2.08348	1.66838e-05
Cyp2j11	CYP2J11	-4.19632	5.1348e-42
Cyp2j13	CYP2J13	-3.58142	2.18637e-33
Cyp2j5	CYP2J5	-3.99921	2.46567e-29
Cyp2j6	CYP2J6	-2.47077	7.91142e-25
Cyp2j8	CYP2J8	-4.08792	0.000124739
Cyp2j9	CYP2J9	-1.80006	6.23621e-18
Cyp2s1	CYP2S1	1.94283	3.76479e-33
Cyp2t4	CYP2T4	1.99605	0.00284609
Cyp2u1	CYP2U1	-0.852107	8.26369e-05
Cyp3a13	CYP3A13	3.70595	1.96108e-38
Cyp4a10	CYP4A10	1.36082	0.000800009
Cyp4a12a	CYP4A12A	-3.35042	2.11049e-06
Cyp4a12b	CYP4A12B	1.3738	0.000326218
Cyp4a14	CYP4A14	5.2833	5.98056e-15
Cyp4b1	CYP4B1	-2.52095	9.81082e-33
Cyp4b1-ps2	CYP4B1-PS2	-2.14484	6.38913e-08
Cyp4f17	CYP4F17	2.34265	1.46171e-05
Cyp4v3	CYP4V3	0.571854	0.00280908
Cyp51	CYP51	-3.61335	1.32829e-88
Cyr61	CYR61	1.72244	1.12842e-08
Cysltr2	CYSLTR2	-2.687	8.15076e-10
CYTB	CYTB	-1.7742	8.88057e-36
Cytip	CYTIP	-1.68287	4.86632e-08
D030040B21Rik	D030040B21RIK	2.57507	0.00528278
D10Jhu81e	D10JHU81E	-2.25738	2.63507e-47
D130037M23Rik	D130037M23RIK	0.824165	0.000143029
D14Ertd670e	D14ERTD670E	-5.16797	2.33012e-07
D17Ertd648e	D17ERTD648E	-3.13664	5.23543e-12
D17H6S53E	D17H6S53E	-0.661353	0.000238225
D17H6S56E-5	D17H6S56E-5	3.1987	1.74466e-44
D230017M19Rik	D230017M19RIK	-2.83147	2.11507e-09
D2hgdh	D2HGDH	-0.934532	0.00453493
D3Ertd751e	D3ERTD751E	-1.42625	2.27268e-05
D430019H16Rik	D430019H16RIK	-2.87718	3.78354e-26
D430020J02Rik	D430020J02RIK	2.61224	1.91152e-22
D5Ertd579e	D5ERTD579E	-1.11102	0.00680757
D630003M21Rik	D630003M21RIK	-2.40639	0.00013193
D630013N20Rik	D630013N20RIK	-4.9704	9.27564e-33
D630023F18Rik	D630023F18RIK	-1.56503	9.76478e-08
D630024D03Rik	D630024D03RIK	-2.66597	1.26517e-15
D630029K05Rik	D630029K05RIK	-4.08655	1.07186e-67
D730003I15Rik	D730003I15RIK	-1.5664	5.64236e-08
D730005E14Rik	D730005E14RIK	1.86439	5.20158e-09
D830035M03Rik	D830035M03RIK	-1.42778	4.65843e-05
D930016D06Rik	D930016D06RIK	-0.745578	1.36773e-06
D930048N14Rik	D930048N14RIK	1.00415	3.68501e-08
Daam2	DAAM2	-1.93468	2.11094e-07
Dad1	DAD1	-0.51828	0.00387575
Dao	DAO	-3.40688	0.000587462
Dap	DAP	1.6669	1.1303e-21
Dapk2	DAPK2	-1.15691	0.00136786
Dapk3	DAPK3	2.5083	0.002759
Dars	DARS	-0.467458	0.00298531
Dbi	DBI	0.971043	8.04543e-05
Dbp	DBP	-2.49356	5.2802e-30
Dbt	DBT	-2.15456	8.75954e-21
Dcaf17	DCAF17	2.54023	8.87377e-05
Dcaf4	DCAF4	1.59815	0.000216303
Dcdc2a	DCDC2A	2.48548	6.4671e-14
Dck	DCK	0.988531	6.57558e-09
Dclk3	DCLK3	-1.11296	1.70578e-09
Dcn	DCN	-0.784152	0.0080575
Dcst1	DCST1	-1.07173	0.00271388
Dcst2	DCST2	2.31839	9.94408e-05
Dctn5	DCTN5	-0.577762	5.22104e-05
Ddah2	DDAH2	1.08568	0.00961391
Ddc	DDC	-1.54432	2.95478e-12
Ddhd2	DDHD2	0.872154	0.00979281
Ddi2	DDI2	-0.648931	8.28668e-06
Ddit3	DDIT3	-0.660986	0.00594923
Ddit4	DDIT4	1.3629	6.74931e-05
Ddit4l	DDIT4L	2.13916	5.72343e-24
Ddo	DDO	-2.06448	3.45741e-10
Ddr1	DDR1	2.6008	5.25695e-13
Ddt	DDT	-1.70189	3.59117e-29
Ddx3x	DDX3X	1.22985	0.00356903
Ddx46	DDX46	-1.16959	3.33904e-10
Ddx58	DDX58	0.864565	2.88262e-06
Deb1	DEB1	-1.49072	1.23253e-28
Def6	DEF6	1.1228	7.1957e-08
Defb1	DEFB1	-1.18445	7.29399e-07
Defb11	DEFB11	-6.23558	5.08467e-09
Defb19	DEFB19	-4.11832	5.16328e-11
Defb2	DEFB2	-3.89396	2.35528e-08
Defb28	DEFB28	1.77984	0.000854751
Defb29	DEFB29	-3.86601	4.25653e-29
Defb42	DEFB42	-2.25827	4.71622e-08
Degs2	DEGS2	-1.71605	2.46375e-10
Dennd6a	DENND6A	-0.9142	0.00311513
Depdc7	DEPDC7	-0.765089	0.000304313
Dera	DERA	-0.842816	1.45943e-06
Derl1	DERL1	-0.555467	0.000258508
Des	DES	-0.621329	5.19815e-05
Dexi	DEXI	-0.750331	0.00140216
Dgat1	DGAT1	2.20337	1.71383e-07
Dgat2	DGAT2	-0.596309	0.00259819
Dgka	DGKA	1.15111	2.63897e-06
Dgkh	DGKH	1.50265	1.82372e-05
Dgkq	DGKQ	-0.782545	0.000291218
Dhcr24	DHCR24	-0.65645	0.00898121
Dhdds	DHDDS	-0.855413	8.55695e-08
Dhdh	DHDH	-1.12968	1.02013e-06
Dhfr	DHFR	-2.37837	2.68516e-38
Dhh	DHH	3.49214	2.35746e-09
Dhrs3	DHRS3	-1.96656	4.62415e-09
Dhrs4	DHRS4	-1.34389	1.06254e-06
Dhrs9	DHRS9	7.26092	3.36995e-72
Dhrsx	DHRSX	-0.622669	0.00581957
Dhx29	DHX29	-1.04502	7.67734e-08
Dhx32	DHX32	5.8575	8.22823e-11
Dhx34	DHX34	1.43538	0.00200021
Dhx40	DHX40	3.05265	7.18606e-19
Dhx58	DHX58	1.81747	2.41721e-20
Dio1	DIO1	-4.79518	2.44804e-18
Dio3	DIO3	2.23235	9.28261e-07
Dio3os	DIO3OS	1.01353	0.00817364
Dis3	DIS3	-0.847526	0.000503554
Disc1	DISC1	2.07308	5.03051e-08
Dlat	DLAT	-1.11519	1.10297e-15
Dlc1	DLC1	-2.0982	2.60138e-07
Dld	DLD	-1.49164	5.49113e-24
Dleu2	DLEU2	-0.873978	0.000148109
Dleu7	DLEU7	-2.55688	1.72539e-29
Dlg1	DLG1	2.29277	0.00154791
Dlg3	DLG3	-1.90111	1.4825e-05
Dlgap4	DLGAP4	1.55745	6.01745e-17
Dll1	DLL1	-1.56981	9.66684e-06
Dll4	DLL4	-1.579	2.39413e-23
Dlx3	DLX3	6.20442	8.49058e-10
Dmgdh	DMGDH	-3.21373	6.97565e-101
Dmtn	DMTN	-1.55921	5.15065e-09
Dmxl1	DMXL1	-1.88104	7.43885e-18
Dnaaf5	DNAAF5	0.445491	0.00811098
Dnah10	DNAH10	0.665627	0.00583311
Dnah11	DNAH11	-5.32417	2.23597e-10
Dnah12	DNAH12	-1.03198	0.00534357
Dnah17	DNAH17	1.13725	3.67852e-09
Dnah3	DNAH3	-1.3324	2.92485e-10
Dnaja1	DNAJA1	-1.92823	2.60059e-14
Dnajb1	DNAJB1	-0.781369	0.00238937
Dnajb11	DNAJB11	-1.12948	1.35259e-08
Dnajb12	DNAJB12	-0.696347	1.28201e-05
Dnajc1	DNAJC1	-0.69897	0.000417259
Dnajc12	DNAJC12	-3.02831	5.33978e-53
Dnajc13	DNAJC13	-0.871895	0.000809221
Dnajc15	DNAJC15	-1.16038	1.98754e-09
Dnajc19	DNAJC19	-2.07514	1.9629e-32
Dnajc19-ps	DNAJC19-PS	-1.63304	1.29803e-12
Dnajc3	DNAJC3	-1.50677	5.8491e-17
Dnajc30	DNAJC30	-1.07889	5.70699e-11
Dnajc5	DNAJC5	2.28269	0.00041649
Dnmt3aos	DNMT3AOS	-0.839409	0.000268653
Dock5	DOCK5	0.909504	4.4722e-06
Dock6	DOCK6	-1.57509	0.00599355
Dock7	DOCK7	0.887899	0.000884958
Dok7	DOK7	3.30282	0.00120684
Dpep1	DPEP1	-2.24056	1.0053e-14
Dpf3	DPF3	-1.72987	9.32095e-07
Dpp4	DPP4	-1.6278	1.87103e-21
Dpp7	DPP7	-1.8706	1.35046e-14
Dppa3	DPPA3	5.76521	3.94873e-32
Dpy19l4	DPY19L4	-0.620658	2.42315e-05
Dpyd	DPYD	-4.46085	2.32633e-99
Dpys	DPYS	-4.70202	2.32573e-25
Dpysl2	DPYSL2	-1.05914	0.00230287
Dscaml1	DSCAML1	2.91906	1.34865e-06
Dscc1	DSCC1	3.55638	0.00984208
Dsg2	DSG2	0.777472	6.95449e-05
Dst	DST	-2.64836	3.92058e-13
Dstn	DSTN	0.670475	5.22186e-05
Dstyk	DSTYK	-0.677191	0.000838024
Dtd1	DTD1	-1.74728	6.49597e-25
Dtd2	DTD2	-0.564903	0.00369174
Dtwd2	DTWD2	-1.17439	0.00545748
Dtx4	DTX4	2.141	2.71566e-24
Dusp10	DUSP10	2.81007	3.19841e-05
Dusp11	DUSP11	-1.61355	8.35463e-09
Dusp14	DUSP14	1.89324	0.000175859
Dusp15	DUSP15	-2.58911	0.00239205
Dusp19	DUSP19	-0.864464	0.00331359
Dusp2	DUSP2	1.38274	1.6692e-05
Dusp28	DUSP28	-0.875255	8.25563e-05
Dusp4	DUSP4	1.02008	2.17544e-07
Dusp5	DUSP5	4.67813	5.4442e-96
Dusp8	DUSP8	2.32776	5.4304e-06
Dym	DYM	-1.27909	0.000506142
Dync2li1	DYNC2LI1	-0.937608	6.53837e-10
Dynll1	DYNLL1	0.564469	0.00150727
Dynll2	DYNLL2	-1.11052	0.000281689
Dynlt3	DYNLT3	-0.495457	0.00282537
Dyrk3	DYRK3	3.14474	7.24088e-10
Dzip1	DZIP1	-2.95932	2.13079e-20
E030011O05Rik	E030011O05RIK	3.48735	1.75588e-61
E030030I06Rik	E030030I06RIK	1.30354	2.08505e-06
E030042O20Rik	E030042O20RIK	1.11611	0.000147336
E130012A19Rik	E130012A19RIK	0.949574	2.45838e-05
E130102H24Rik	E130102H24RIK	-0.958799	1.236e-09
E130112N10Rik	E130112N10RIK	0.813057	0.00046453
E130308A19Rik	E130308A19RIK	1.1204	5.69044e-05
E130317F20Rik	E130317F20RIK	1.21542	1.01037e-09
E230013L22Rik	E230013L22RIK	0.694668	0.000448996
E230016M11Rik	E230016M11RIK	-0.581702	0.00868746
E230025N22Rik	E230025N22RIK	2.76318	0.00280187
E2f1	E2F1	3.5898	2.81279e-06
E2f4	E2F4	0.675077	6.55575e-07
E330013P04Rik	E330013P04RIK	1.50674	0.00406625
Eaf1	EAF1	1.45889	3.08878e-16
Eaf2	EAF2	3.67811	0.00188257
Ear2	EAR2	2.90465	1.27597e-11
Ears2	EARS2	-1.14116	2.2507e-09
Ebp	EBP	-1.82918	1.01872e-35
Ebpl	EBPL	-0.803912	3.25976e-05
Ecd	ECD	-0.509324	0.00056609
Ech1	ECH1	-0.642602	0.00231325
Echdc1	ECHDC1	-0.888395	0.00386286
Echdc3	ECHDC3	-1.53979	2.17856e-24
Echs1	ECHS1	-1.56452	9.42868e-31
Eci3	ECI3	-4.89772	1.19097e-60
Ecm2	ECM2	-1.99012	1.31439e-29
Edaradd	EDARADD	1.34827	1.65619e-09
Eddm3b	EDDM3B	-3.75939	6.66265e-12
Edn1	EDN1	2.72334	1.17772e-23
Eef1a2	EEF1A2	6.74082	7.28748e-23
Eef1b2	EEF1B2	0.533572	0.00347302
Eef1g	EEF1G	0.551903	0.000150938
Eefsec	EEFSEC	-1.15842	0.000240422
Efcab1	EFCAB1	3.28432	0.00749473
Efcab2	EFCAB2	-2.16593	3.81806e-23
Efcab8	EFCAB8	2.91031	0.000380257
Efemp1	EFEMP1	2.45976	0.0025055
Efhd1	EFHD1	-2.11442	1.93865e-13
Efhd2	EFHD2	2.19949	1.73084e-34
Efna4	EFNA4	1.16702	4.2159e-06
Efna5	EFNA5	2.49493	1.20459e-09
Efnb1	EFNB1	0.814445	3.17155e-07
Egf	EGF	-5.06251	3.28535e-24
Egfl6	EGFL6	-2.58922	2.36634e-12
Egfl7	EGFL7	-1.59521	0.00800848
Egln1	EGLN1	-0.964349	0.000145115
Egln3	EGLN3	0.891926	0.000181822
Egr1	EGR1	2.03283	0.00127802
Ehbp1l1	EHBP1L1	0.534887	0.0045212
Ehd2	EHD2	1.32026	1.27597e-11
Ehd3	EHD3	-1.75628	4.53321e-17
Ehd4	EHD4	1.02624	7.85898e-08
Ei24	EI24	1.47921	3.47489e-15
Eid3	EID3	2.27843	4.61119e-41
Eif1	EIF1	0.55609	0.000959948
Eif1a	EIF1A	1.69021	1.75003e-05
Eif1b	EIF1B	-0.624227	0.00030004
Eif2ak1	EIF2AK1	-0.897346	2.29801e-06
Eif2ak2	EIF2AK2	0.763505	0.000158698
Eif2ak4	EIF2AK4	2.10898	0.000663806
Eif3b	EIF3B	0.510835	0.00133709
Eif3f	EIF3F	0.531304	0.000501841
Eif4b	EIF4B	-0.636326	8.42236e-05
Eif4e	EIF4E	2.14102	0.00119749
Eif4ebp1	EIF4EBP1	2.71964	1.09548e-48
Eif6	EIF6	1.55891	1.02997e-23
Elf4	ELF4	3.0011	5.86823e-08
Ell	ELL	1.49271	2.0374e-22
Ell2	ELL2	0.593209	0.000127844
Ell3	ELL3	-1.58363	5.59696e-12
Elmsan1	ELMSAN1	1.57052	1.87535e-11
Elp4	ELP4	-1.1398	1.27597e-11
Emb	EMB	-1.04258	6.20905e-07
Emc2	EMC2	-0.759768	2.19822e-06
Emc3	EMC3	-0.506248	0.000584426
Emc7	EMC7	-1.31465	2.03459e-15
Emc8	EMC8	-0.669958	6.09287e-06
Emd	EMD	0.615271	0.00247451
Eme2	EME2	-0.619164	0.00197661
Emid1	EMID1	-1.30608	2.58381e-07
Eml5	EML5	-1.31575	1.27051e-16
Emp2	EMP2	2.12594	7.58545e-33
Emx1	EMX1	-3.35493	2.14853e-54
Enc1	ENC1	3.22663	2.23012e-121
Enkur	ENKUR	1.48465	0.00447251
Enpep	ENPEP	-1.28788	1.48222e-14
Enpp2	ENPP2	-1.44695	3.96078e-05
Enpp3	ENPP3	-1.8651	2.14744e-20
Enpp5	ENPP5	-1.2955	0.0012391
Enpp6	ENPP6	-1.87793	1.67993e-06
Entpd1	ENTPD1	1.2434	0.00021743
Entpd2	ENTPD2	1.0097	4.69969e-09
Entpd3	ENTPD3	1.89592	2.11623e-07
Eny2	ENY2	-1.73369	2.29633e-12
Epb41	EPB41	-1.39281	1.72147e-18
Epb41l2	EPB41L2	-1.4972	0.000267827
Epb41l3	EPB41L3	-2.29298	0.000329594
Epb41l4b	EPB41L4B	-0.676148	1.51598e-05
Epb41l5	EPB41L5	-0.981617	8.0384e-12
Epg5	EPG5	-1.84407	8.38849e-15
Epha1	EPHA1	-0.627152	0.00245504
Epha2	EPHA2	3.3685	9.34242e-42
Epha3	EPHA3	-1.47462	1.44616e-11
Ephx1	EPHX1	2.24478	0.000261927
Epm2a	EPM2A	-1.7333	3.02677e-18
Eppk1	EPPK1	2.51849	9.86509e-24
Eps8l1	EPS8L1	-1.17401	0.00222688
Ept1	EPT1	0.570678	0.00138632
Erbb2	ERBB2	-0.540018	0.0023234
Erc2	ERC2	-3.32027	3.45013e-09
Ercc1	ERCC1	6.02298	3.06027e-95
Ercc5	ERCC5	1.72643	6.7584e-18
Ercc6l	ERCC6L	2.5012	3.3194e-28
Ercc8	ERCC8	4.08642	0.00408765
Ereg	EREG	4.61585	2.26206e-15
Erg	ERG	-1.47083	0.0056488
Eri1	ERI1	0.510974	0.00140569
Erich4	ERICH4	-1.30792	2.10165e-10
Erich6b	ERICH6B	-5.84778	3.13209e-14
Erlec1	ERLEC1	-0.929784	1.10608e-09
Erlin1	ERLIN1	-2.23592	2.75099e-06
Ero1lb	ERO1LB	-0.759144	0.000324146
Erp44	ERP44	-1.00241	7.6505e-09
Esco2	ESCO2	2.13107	7.51871e-08
Esm1	ESM1	-2.53296	1.8384e-27
Espnl	ESPNL	0.799667	0.00305056
Esr1	ESR1	-2.07531	0.00103295
Esrrb	ESRRB	-5.06171	1.7768e-40
Esrrg	ESRRG	-1.09032	1.36594e-08
Esyt1	ESYT1	1.0014	3.72241e-11
Esyt2	ESYT2	0.914652	0.000193017
Etfa	ETFA	-1.13812	2.89271e-14
Etfdh	ETFDH	-0.921941	2.75951e-11
Ets1	ETS1	-1.51661	0.000935594
Ets2	ETS2	1.17272	3.52269e-14
Etv1	ETV1	-1.17809	0.000809258
Eva1a	EVA1A	-1.61117	1.04314e-12
Evc	EVC	-3.01562	1.46706e-27
Evi5	EVI5	-0.914616	4.85239e-06
Evl	EVL	2.24206	0.00137641
Exoc3l2	EXOC3L2	-0.700388	0.000688393
Exoc4	EXOC4	1.54798	6.97474e-14
Exoc5	EXOC5	2.74753	0.000694592
Exoc6	EXOC6	-1.69128	8.3218e-14
Exosc4	EXOSC4	-0.502031	0.00568011
Ezh2	EZH2	4.64806	5.15285e-07
Ezr	EZR	0.654926	0.00104232
F11r	F11R	0.751368	2.0832e-07
F2r	F2R	0.968308	3.36164e-07
F2rl1	F2RL1	1.90502	5.46509e-18
F3	F3	1.76047	5.43145e-34
F420014N23Rik	F420014N23RIK	-1.26685	0.00232306
F5	F5	-2.48872	2.9462e-16
F630042J09Rik	F630042J09RIK	1.2731	5.12856e-07
F730043M19Rik	F730043M19RIK	2.06984	3.6923e-07
F830208F22Rik	F830208F22RIK	1.447	9.19149e-07
F8a	F8A	0.747628	6.46438e-06
Fabp3	FABP3	-1.61693	6.32343e-10
Fabp7	FABP7	-1.24021	1.77466e-05
Fads1	FADS1	-1.45568	1.81164e-12
Fads2	FADS2	-1.99205	9.15143e-29
Fads3	FADS3	-1.00317	1.07259e-11
Fads6	FADS6	-2.53447	1.46869e-34
Faf1	FAF1	-0.688571	2.22408e-06
Fah	FAH	-1.87852	1.7519e-32
Fahd1	FAHD1	-2.14086	5.59952e-44
Fahd2a	FAHD2A	-1.12684	7.12e-10
Fam101b	FAM101B	0.550967	0.00136123
Fam102b	FAM102B	-0.708087	8.26198e-06
Fam103a1	FAM103A1	-0.575528	0.00281465
Fam107a	FAM107A	-4.58407	2.84647e-62
Fam107b	FAM107B	-0.908907	0.0034471
Fam110a	FAM110A	2.458	5.18533e-08
Fam110c	FAM110C	1.38786	1.08758e-13
Fam120aos	FAM120AOS	-1.27095	9.18567e-17
Fam120c	FAM120C	-1.49715	6.06997e-08
Fam124a	FAM124A	3.04302	2.25354e-12
Fam129a	FAM129A	0.982784	0.000746104
Fam129b	FAM129B	0.752316	7.6058e-06
Fam131a	FAM131A	2.83033	0.00297292
Fam132a	FAM132A	-1.28684	4.74995e-12
Fam134b	FAM134B	-0.861626	1.85996e-07
Fam13b	FAM13B	1.61541	6.88195e-05
Fam149a	FAM149A	-2.22199	7.67642e-14
Fam151a	FAM151A	-4.99206	2.5096e-65
Fam159b	FAM159B	3.18672	8.46979e-05
Fam166a	FAM166A	4.65453	2.83424e-08
Fam166b	FAM166B	3.24097	0.000140189
Fam167b	FAM167B	-0.985075	2.39841e-06
Fam173a	FAM173A	-0.770816	2.81665e-06
Fam174b	FAM174B	1.14051	2.58045e-06
Fam187b	FAM187B	-1.01104	0.00058772
Fam188b	FAM188B	-1.44429	2.08865e-05
Fam196b	FAM196B	-2.20544	8.4364e-05
Fam198b	FAM198B	4.66056	1.42746e-07
Fam206a	FAM206A	0.568831	0.00411241
Fam207a	FAM207A	-2.97125	1.62629e-23
Fam209	FAM209	2.07155	0.000919841
Fam212a	FAM212A	-0.813958	0.0002641
Fam212b	FAM212B	5.97903	3.3102e-43
Fam213b	FAM213B	-1.43859	2.38493e-17
Fam214a	FAM214A	-0.867476	0.000454088
Fam216a	FAM216A	0.809605	1.0764e-07
Fam229a	FAM229A	3.08366	1.26462e-07
Fam24a	FAM24A	2.36806	0.00664166
Fam32a	FAM32A	-0.566315	0.000263851
Fam3a	FAM3A	-0.746036	0.000170515
Fam3b	FAM3B	4.73412	2.00241e-09
Fam3c	FAM3C	0.879851	0.00697363
Fam46c	FAM46C	-0.918456	0.00818213
Fam57a	FAM57A	1.20231	4.31386e-08
Fam58b	FAM58B	-0.994762	7.56548e-11
Fam65a	FAM65A	0.633231	0.00392823
Fam65c	FAM65C	-1.62851	1.00832e-08
Fam69a	FAM69A	-0.655645	0.000142937
Fam71f2	FAM71F2	4.3087	2.24346e-09
Fam78a	FAM78A	-2.52382	2.85867e-16
Fam83c	FAM83C	5.5454	1.30675e-60
Fam83f	FAM83F	2.02246	3.91897e-26
Fam83h	FAM83H	0.653025	6.79686e-05
Fam89a	FAM89A	0.874559	0.00239151
Fam8a1	FAM8A1	-0.742673	1.55459e-06
Fanca	FANCA	1.13093	9.56278e-05
Fancd2os	FANCD2OS	-3.02517	0.00715469
Far1	FAR1	-1.48164	3.30014e-12
Far1os	FAR1OS	-1.27358	6.38913e-08
Farp2	FARP2	-0.912506	5.64236e-08
Fars2	FARS2	-0.934428	0.00292813
Fas	FAS	1.42285	0.00127988
Fastkd1	FASTKD1	-1.0701	4.00344e-11
Fastkd2	FASTKD2	-1.42223	1.51858e-06
Fat1	FAT1	2.16305	0.000277349
Fbf1	FBF1	2.20179	1.4252e-07
Fbl	FBL	0.535567	0.00274023
Fbln5	FBLN5	-1.52876	1.28222e-07
Fbln7	FBLN7	-1.96466	2.97625e-15
Fbp1	FBP1	-2.82305	3.33644e-13
Fbp2	FBP2	1.35425	1.39544e-09
Fbrsl1	FBRSL1	0.77905	6.60963e-07
Fbxl12	FBXL12	1.08542	0.00345772
Fbxl14	FBXL14	-0.627623	1.6962e-05
Fbxl17	FBXL17	-1.01403	2.26251e-06
Fbxl19	FBXL19	1.37303	4.3425e-05
Fbxl20	FBXL20	0.863473	0.00598939
Fbxl5	FBXL5	1.39508	4.14357e-07
Fbxo11	FBXO11	0.815378	0.000793305
Fbxo22	FBXO22	-0.682658	0.000105487
Fbxo3	FBXO3	-1.08883	3.75378e-17
Fbxo33	FBXO33	-0.602879	4.2028e-05
Fbxo4	FBXO4	0.561521	0.000850753
Fbxo40	FBXO40	-2.17883	0.00617904
Fbxo6	FBXO6	1.34297	0.000421592
Fbxo8	FBXO8	-0.954817	1.73607e-08
Fbxo9	FBXO9	-0.659475	0.000297501
Fbxw15	FBXW15	-3.90057	9.11047e-09
Fbxw7	FBXW7	2.02223	7.60048e-07
Fbxw8	FBXW8	-0.480904	0.000825228
Fbxw9	FBXW9	2.61515	0.000656145
Fcamr	FCAMR	-4.86867	8.25554e-11
Fcgr2b	FCGR2B	-0.885822	0.00570913
Fcgr3	FCGR3	3.52154	0.00157307
Fcgr4	FCGR4	-1.42701	4.55542e-07
Fcmr	FCMR	2.98594	1.93733e-08
Fdft1	FDFT1	2.19878	7.12916e-06
Fdx1	FDX1	-1.26456	1.47122e-10
Fem1a	FEM1A	-0.836924	2.01918e-10
Fer1l5	FER1L5	-1.51445	1.00773e-11
Fer1l6	FER1L6	2.54645	0.000622631
Ffar3	FFAR3	-3.88617	1.21847e-12
Fga	FGA	4.90821	5.38821e-49
Fgb	FGB	7.76348	4.2899e-174
Fgd2	FGD2	-2.7189	9.31486e-09
Fgd3	FGD3	1.24701	3.96994e-08
Fgd6	FGD6	0.56307	0.00215871
Fgf1	FGF1	-1.53595	2.4673e-19
Fgfbp3	FGFBP3	1.5488	2.38991e-10
Fgfr1	FGFR1	-1.39389	5.2104e-05
Fgfr4	FGFR4	-1.99217	2.15122e-16
Fgg	FGG	6.36609	1.19159e-88
Fggy	FGGY	-3.87466	5.42069e-08
Fh1	FH1	-1.10464	5.58106e-17
Fhit	FHIT	-3.74213	4.6637e-17
Fhitos	FHITOS	-3.0937	1.17913e-22
Fhl2	FHL2	1.25617	1.42746e-07
Fhl3	FHL3	1.8375	1.1106e-08
Fhl4	FHL4	2.36882	3.58591e-08
Fig4	FIG4	-0.968125	1.23682e-12
Fignl2	FIGNL2	0.88841	4.29018e-05
Fitm1	FITM1	-1.56396	3.29273e-09
Fjx1	FJX1	1.72642	7.28649e-12
Fkbp15	FKBP15	-0.894033	1.18157e-05
Fkbp4	FKBP4	-1.79969	3.2685e-26
Fkbp5	FKBP5	0.987294	4.60413e-05
Flad1	FLAD1	-0.607122	7.52876e-05
Flg	FLG	-2.63577	2.939e-12
Flg2	FLG2	-4.33557	0.000299243
Flnc	FLNC	5.72606	1.32756e-36
Flot2	FLOT2	1.98286	0.000704432
Flrt1	FLRT1	-1.85104	1.72679e-10
Flt3	FLT3	-1.86013	0.00139741
Fmn1	FMN1	1.00415	1.75175e-08
Fmo1	FMO1	-2.54896	1.06923e-31
Fmo2	FMO2	-2.73305	9.45242e-39
Fmo5	FMO5	-1.57896	1.82411e-10
Fmod	FMOD	-2.7123	1.21475e-25
Fn3k	FN3K	-3.31491	4.90409e-39
Fn3krp	FN3KRP	-1.18457	2.4056e-08
Fndc3b	FNDC3B	-2.36193	2.47571e-09
Fndc9	FNDC9	-1.4751	3.63308e-10
Fnip1	FNIP1	-0.753926	0.000359181
Fnip2	FNIP2	-0.946124	0.00204287
Fnta	FNTA	-0.573235	3.33885e-05
Fntb	FNTB	1.00152	0.00915875
Folh1	FOLH1	-1.93378	2.86688e-06
Folr1	FOLR1	-2.12044	7.61321e-11
Folr2	FOLR2	-1.68541	3.26602e-05
Fosl1	FOSL1	8.68178	8.70285e-151
Fosl2	FOSL2	2.90571	1.72305e-52
Foxf1	FOXF1	2.11802	2.72755e-11
Foxh1	FOXH1	2.17242	0.00435669
Foxk1	FOXK1	1.17374	1.9281e-05
Foxl1	FOXL1	-0.877073	8.42236e-05
Foxl2	FOXL2	5.3868	1.27855e-13
Foxm1	FOXM1	1.88402	1.03268e-17
Foxo4	FOXO4	-0.660183	7.208e-06
Fpgs	FPGS	-3.37561	2.38279e-29
Fras1	FRAS1	-2.34012	3.78651e-09
Frat2	FRAT2	1.17984	6.04669e-05
Frem1	FREM1	-2.03157	0.00202969
Frem3	FREM3	2.67003	3.02638e-06
Frmd4b	FRMD4B	-0.691426	0.000235466
Frzb	FRZB	-0.806105	0.00178914
Fscn2	FSCN2	3.06677	2.45171e-18
Fth1	FTH1	2.95895	5.41184e-11
Fto	FTO	-0.794922	3.53651e-06
Ftx	FTX	-0.958915	1.53868e-07
Fuca1	FUCA1	-0.596763	0.00713713
Fuca2	FUCA2	-1.67976	6.66677e-15
Fundc2	FUNDC2	-0.67555	1.10089e-05
Fuom	FUOM	-0.988572	0.000112616
Fut4	FUT4	0.997033	6.40106e-05
Fut4-ps1	FUT4-PS1	3.93652	1.00835e-05
Fut9	FUT9	-3.50435	3.38249e-79
Fxn	FXN	-1.15264	9.88162e-15
Fxyd2	FXYD2	-4.60207	2.27406e-38
Fxyd3	FXYD3	2.0665	0.00385676
Fxyd5	FXYD5	2.36355	2.05007e-09
Fxyd6	FXYD6	-1.00449	0.0043152
Fyb	FYB	-2.72069	0.000339877
Fyttd1	FYTTD1	-1.88975	0.00254964
Fzd10	FZD10	2.75603	1.60925e-11
Fzd2	FZD2	-0.736014	0.00267311
G530011O06Rik	G530011O06RIK	-0.885742	0.00671696
G6pc	G6PC	-4.28393	1.86769e-91
G6pc3	G6PC3	-0.583505	0.000117701
G6pdx	G6PDX	1.47272	2.37354e-16
G930009F23Rik	G930009F23RIK	4.99254	2.31862e-29
Gaa	GAA	-1.27532	5.327e-07
Gab1	GAB1	-0.618535	0.00478877
Gab3	GAB3	1.12902	6.62663e-06
Gabarap	GABARAP	-0.721674	4.03401e-07
Gabarapl1	GABARAPL1	-1.75178	2.011e-22
Gabbr2	GABBR2	-4.61004	1.04441e-13
Gabpb1	GABPB1	1.5399	8.30758e-08
Gabrb1	GABRB1	0.984169	0.000420812
Gabrb3	GABRB3	-2.70709	1.05624e-09
Gad1os	GAD1OS	1.00981	0.00380041
Gadd45a	GADD45A	1.73457	2.11977e-25
Gadd45b	GADD45B	2.96655	2.75869e-22
Gadd45gip1	GADD45GIP1	-0.499929	0.00225703
Gal	GAL	3.12281	6.96504e-13
Gal3st1	GAL3ST1	-0.927379	0.00232434
Gale	GALE	1.75354	1.61443e-05
Galk1	GALK1	-1.07846	2.49836e-10
Galm	GALM	-1.94292	8.00335e-48
Galnt1	GALNT1	1.68872	0.000642865
Galnt11	GALNT11	-2.88742	2.97339e-32
Galnt14	GALNT14	-1.38735	1.03255e-11
Galnt2	GALNT2	-0.49337	0.00204023
Galr3	GALR3	2.43308	4.49438e-16
Galt	GALT	-0.965571	8.37898e-09
Ganc	GANC	-1.65715	1.17161e-25
Garem	GAREM	-0.689939	9.81939e-05
Gareml	GAREML	1.48601	0.00233406
Gas1	GAS1	-1.29667	1.2287e-12
Gas2	GAS2	-2.26952	2.78539e-10
Gas2l2	GAS2L2	2.40179	0.00693431
Gas2l3	GAS2L3	2.46197	0.000340841
Gas6	GAS6	-1.08263	1.48902e-08
Gas7	GAS7	1.29673	4.10023e-05
Gatad1	GATAD1	-0.703375	1.40861e-06
Gatm	GATM	-4.66492	1.69415e-140
Gatsl2	GATSL2	-1.31398	1.80006e-12
Gbp10	GBP10	-4.15647	2.52957e-07
Gbp11	GBP11	-3.17949	5.65241e-06
Gbp4	GBP4	-2.31084	0.000409558
Gbx2	GBX2	5.16364	2.81261e-05
Gc	GC	4.30504	1.57471e-107
Gcat	GCAT	-2.63617	3.6904e-47
Gcgr	GCGR	-1.31395	0.00130913
Gch1	GCH1	3.05345	8.87815e-37
Gchfr	GCHFR	-1.69207	3.05992e-26
Gclc	GCLC	2.32512	1.00752e-16
Gcm1	GCM1	-2.13307	7.44135e-08
Gcnt1	GCNT1	-3.89099	5.1643e-58
Gcnt2	GCNT2	2.08433	5.82522e-15
Gcnt3	GCNT3	2.1376	0.00224923
Gcnt4	GCNT4	2.3215	1.56172e-09
Gcsh	GCSH	-1.30168	1.74926e-19
Gde1	GDE1	-0.666729	5.08488e-06
Gdf10	GDF10	-1.68539	2.31054e-10
Gdf15	GDF15	3.49365	7.90893e-16
Gdf3	GDF3	3.94887	1.18218e-11
Gdf6	GDF6	-2.61619	0.00132003
Gdi2	GDI2	-0.686692	7.17803e-06
Gdpd1	GDPD1	0.95424	0.000198369
Gemin4	GEMIN4	0.618765	4.58107e-05
Gemin7	GEMIN7	-0.524016	0.00146848
Get4	GET4	1.80951	2.01504e-05
Gfm1	GFM1	-1.59956	6.69295e-30
Gfm2	GFM2	-1.08866	2.6595e-06
Ggact	GGACT	-0.700391	0.00233951
Ggct	GGCT	-1.42434	7.27931e-13
Ggh	GGH	-0.921909	4.48303e-07
Ggn	GGN	2.13794	0.00110792
Ggnbp1	GGNBP1	-1.79946	2.52139e-22
Ggt1	GGT1	-4.21934	5.23323e-33
Ggt6	GGT6	-1.49524	6.78694e-07
Ggta1	GGTA1	5.07477	1.05008e-20
Ghdc	GHDC	-0.662672	0.000217614
Ghr	GHR	-1.67877	4.64845e-19
Gid4	GID4	-0.854302	5.13717e-10
Gimap3	GIMAP3	-1.76391	2.33588e-14
Gimap6	GIMAP6	-0.909974	3.59857e-07
Gins2	GINS2	1.04456	2.33141e-05
Gipc1	GIPC1	0.656036	0.000291993
Gipc2	GIPC2	-0.607276	0.00482762
Gja1	GJA1	1.81141	1.01086e-16
Gja4	GJA4	-0.879704	0.000691768
Gja8	GJA8	3.58529	5.92192e-07
Gjb3	GJB3	4.84331	1.0305e-07
Gjb4	GJB4	6.68281	4.23263e-44
Gjb5	GJB5	3.92567	2.07537e-16
Gk2	GK2	-2.12847	1.83583e-05
Gla	GLA	1.19564	2.10319e-07
Glb1	GLB1	-1.71023	5.16047e-20
Glb1l	GLB1L	-1.74609	8.47064e-10
Glb1l2	GLB1L2	-1.23687	1.16502e-05
Gle1	GLE1	-0.528719	0.000236429
Glg1	GLG1	-0.571402	0.00030795
Gli1	GLI1	-0.801315	0.00814136
Glipr2	GLIPR2	4.37944	7.54403e-76
Glo1	GLO1	-1.05017	1.30947e-14
Glod4	GLOD4	-0.609392	0.000110797
Glra4	GLRA4	-1.30646	7.25114e-11
Glrx3	GLRX3	2.58668	5.141e-06
Gls	GLS	1.54734	6.88165e-05
Gltpd2	GLTPD2	-2.50695	3.81218e-06
Glul	GLUL	-0.750398	0.000233295
Glyat	GLYAT	-1.91159	4.66486e-29
Gm10052	GM10052	1.01052	5.15433e-10
Gm10190	GM10190	1.62283	0.000491646
Gm10266	GM10266	2.03434	0.000443963
Gm10364	GM10364	4.32589	8.36207e-09
Gm10371	GM10371	1.89857	0.00767904
Gm10384	GM10384	-2.21562	0.000110797
Gm10451	GM10451	-1.21433	1.46355e-06
Gm10516	GM10516	-0.837314	6.48044e-06
Gm10549	GM10549	-2.85825	0.00474355
Gm10560	GM10560	1.35057	3.39583e-12
Gm10575	GM10575	1.78022	8.88047e-06
Gm10603	GM10603	1.7823	9.05586e-13
Gm10635	GM10635	-1.95441	0.00813074
Gm10636	GM10636	3.85864	0.00943796
Gm10639	GM10639	1.6373	3.53625e-06
Gm10654	GM10654	2.61892	3.07804e-07
Gm1070	GM1070	3.18509	6.80079e-12
Gm10732	GM10732	-2.5726	4.24464e-19
Gm10787	GM10787	-1.15876	7.97821e-09
Gm10804	GM10804	-2.89622	2.38376e-41
Gm10914	GM10914	0.639896	0.00295634
Gm11100	GM11100	1.90469	2.53435e-10
Gm11127	GM11127	-3.81332	2.45792e-19
Gm11342	GM11342	-1.88597	0.000388123
Gm11346	GM11346	-2.63572	0.00742846
Gm11423	GM11423	-2.20553	0.00242117
Gm11478	GM11478	0.804931	5.44109e-06
Gm11532	GM11532	3.31906	1.97788e-27
Gm11754	GM11754	-3.52773	9.84395e-20
Gm11770	GM11770	2.30425	2.93269e-20
Gm11775	GM11775	-4.59857	1.26188e-24
Gm11963	GM11963	2.18589	1.5881e-09
Gm11992	GM11992	-2.82774	1.02465e-71
Gm12121	GM12121	-1.00822	3.92166e-06
Gm12248	GM12248	3.75283	2.12416e-07
Gm12260	GM12260	1.10528	0.00627728
Gm12315	GM12315	1.87425	8.29628e-07
Gm12326	GM12326	-4.11233	3.62445e-06
Gm12338	GM12338	-0.859524	2.35418e-07
Gm12354	GM12354	-4.8033	1.43232e-22
Gm12500	GM12500	0.932372	0.00923674
Gm12522	GM12522	2.05483	0.000329428
Gm12536	GM12536	2.30178	4.07097e-23
Gm12596	GM12596	3.21363	5.18436e-14
Gm12610	GM12610	3.42747	0.000223376
Gm12669	GM12669	1.12826	0.000177199
Gm12678	GM12678	-2.98071	0.00180522
Gm12701	GM12701	-1.10599	0.00030223
Gm128	GM128	-0.856815	0.00668683
Gm12866	GM12866	2.63314	7.86549e-06
Gm12974	GM12974	1.61527	0.00681577
Gm13031	GM13031	-2.96828	1.10003e-05
Gm13056	GM13056	5.23514	1.72138e-45
Gm13070	GM13070	2.69611	5.91486e-16
Gm13073	GM13073	3.85273	1.61301e-11
[truncated: 4,403 more rows]

## Sheet: S1B
Table S1B. Differentially expressed genes in mouse kidney exposed to cisplatin (GSE130814)
Mm symbol	Hs Symbol	log (cisplatin/control)	FDR
0610005C13Rik	0610005C13RIK	-3.4251	4.83232e-34
0610009L18Rik	0610009L18RIK	-1.39819	6.46272e-13
0610009O20Rik	0610009O20RIK	-0.938395	1.71888e-21
0610010F05Rik	0610010F05RIK	2.29292	7.22362e-07
0610011F06Rik	0610011F06RIK	-1.45688	2.92703e-42
0610012G03Rik	0610012G03RIK	-1.08211	6.20024e-32
1110001J03Rik	1110001J03RIK	-0.867379	2.26979e-14
1110002L01Rik	1110002L01RIK	0.83063	3.47114e-05
1110008F13Rik	1110008F13RIK	-0.996515	2.56613e-12
1110012L19Rik	1110012L19RIK	0.537649	0.00204053
1110019D14Rik	1110019D14RIK	-1.02464	2.32193e-07
1110032F04Rik	1110032F04RIK	-1.5956	4.31752e-05
1110036E04Rik	1110036E04RIK	4.3756	0.00934585
1110046J04Rik	1110046J04RIK	1.76225	2.40476e-06
1110051M20Rik	1110051M20RIK	2.20077	7.7167e-11
1500011B03Rik	1500011B03RIK	1.03963	1.8306e-06
1500011K16Rik	1500011K16RIK	-0.728192	1.68756e-07
1500015A07Rik	1500015A07RIK	3.14098	1.20062e-62
1500026H17Rik	1500026H17RIK	-1.17982	1.23046e-12
1600010M07Rik	1600010M07RIK	2.07127	3.25053e-06
1700001J03Rik	1700001J03RIK	2.25402	3.15868e-06
1700001P01Rik	1700001P01RIK	5.19908	7.58166e-48
1700003D09Rik	1700003D09RIK	-4.40581	3.59724e-13
1700003E16Rik	1700003E16RIK	-0.821495	0.000244403
1700003P14Rik	1700003P14RIK	-1.49537	0.0043843
1700007F19Rik	1700007F19RIK	-2.11074	5.2658e-08
1700007K09Rik	1700007K09RIK	4.15843	0.000622477
1700007K13Rik	1700007K13RIK	5.86857	3.86275e-181
1700008J07Rik	1700008J07RIK	-0.65401	0.000451977
1700015E13Rik	1700015E13RIK	-1.29193	0.00950245
1700016A09Rik	1700016A09RIK	1.94565	0.00256729
1700016D06Rik	1700016D06RIK	3.46419	0.00311133
1700017B05Rik	1700017B05RIK	2.15259	2.68405e-10
1700018A04Rik	1700018A04RIK	4.39688	1.60964e-07
1700020D05Rik	1700020D05RIK	1.38954	0.000266159
1700022I11Rik	1700022I11RIK	4.39546	3.58768e-27
1700024P16Rik	1700024P16RIK	-3.51605	0.00631746
1700028I16Rik	1700028I16RIK	5.11211	7.74459e-13
1700028J19Rik	1700028J19RIK	-2.45164	1.46305e-50
1700034H15Rik	1700034H15RIK	1.34625	0.000188852
1700034P13Rik	1700034P13RIK	-2.29439	5.33943e-18
1700040L02Rik	1700040L02RIK	-2.45841	2.05197e-19
1700047I17Rik2	1700047I17RIK2	1.61819	7.44573e-06
1700055D18Rik	1700055D18RIK	1.79244	1.60794e-08
1700056E22Rik	1700056E22RIK	4.47984	3.1845e-55
1700080G18Rik	1700080G18RIK	1.41906	5.27159e-13
1700086D15Rik	1700086D15RIK	1.8359	1.54686e-07
1700092M07Rik	1700092M07RIK	2.7318	5.00622e-05
1700094D03Rik	1700094D03RIK	2.41984	1.95131e-49
1700095J12Rik	1700095J12RIK	-2.2192	3.69683e-05
1700105P06Rik	1700105P06RIK	2.56939	0.0002809
1700109H08Rik	1700109H08RIK	2.09657	1.38437e-21
1700110C19Rik	1700110C19RIK	3.30975	4.1218e-12
1700110K17Rik	1700110K17RIK	3.87008	1.92761e-36
1700113A16Rik	1700113A16RIK	-1.60046	2.3491e-12
1700119H24Rik	1700119H24RIK	-2.17192	6.94516e-12
1700120E14Rik	1700120E14RIK	0.771073	0.00805096
1700122E12Rik	1700122E12RIK	1.94556	0.00957676
1810011O10Rik	1810011O10RIK	0.621513	0.000274401
1810013L24Rik	1810013L24RIK	0.55956	2.97391e-08
1810014B01Rik	1810014B01RIK	-1.23529	0.00217507
1810021B22Rik	1810021B22RIK	-2.09747	9.68161e-05
1810024B03Rik	1810024B03RIK	-2.15293	2.67095e-12
1810026J23Rik	1810026J23RIK	-0.770924	1.24959e-11
1810034E14Rik	1810034E14RIK	-2.74777	1.59005e-45
1810041H14Rik	1810041H14RIK	2.80779	0.00616243
1810043H04Rik	1810043H04RIK	-0.901459	3.09418e-18
1810044D09Rik	1810044D09RIK	-1.46547	1.7625e-15
2010003K11Rik	2010003K11RIK	1.56783	2.68971e-15
2010107G23Rik	2010107G23RIK	3.2183	3.87556e-05
2010111I01Rik	2010111I01RIK	2.52141	2.64707e-12
2010310C07Rik	2010310C07RIK	2.88108	0.000187374
2010320M18Rik	2010320M18RIK	-1.18987	1.84485e-15
2010320O07Rik	2010320O07RIK	3.56142	1.03444e-08
2200002D01Rik	2200002D01RIK	1.80525	2.73256e-17
2210011C24Rik	2210011C24RIK	-2.00818	1.65857e-34
2210016F16Rik	2210016F16RIK	-0.776221	4.31363e-16
2210016L21Rik	2210016L21RIK	-1.30874	6.72e-07
2210404O09Rik	2210404O09RIK	0.97407	0.00134713
2210408I21Rik	2210408I21RIK	-1.15605	0.00053613
2300009A05Rik	2300009A05RIK	-0.856518	6.13434e-11
2310009A05Rik	2310009A05RIK	-1.6644	7.37723e-30
2310009B15Rik	2310009B15RIK	0.740799	0.000206358
2310011J03Rik	2310011J03RIK	-0.548055	0.000202254
2310015A10Rik	2310015A10RIK	1.26723	3.88318e-19
2310016G11Rik	2310016G11RIK	-2.79988	0.000460719
2310022B05Rik	2310022B05RIK	-0.821776	1.0391e-14
2310030G06Rik	2310030G06RIK	-0.708496	9.81146e-13
2310039H08Rik	2310039H08RIK	-1.00756	3.27244e-16
2310057M21Rik	2310057M21RIK	1.68791	4.68086e-06
2310069B03Rik	2310069B03RIK	6.06993	6.9443e-33
2310081J21Rik	2310081J21RIK	-2.70533	2.2892e-06
2400006E01Rik	2400006E01RIK	3.86357	0.000100854
2410003L11Rik	2410003L11RIK	-4.26081	2.37446e-09
2410006H16Rik	2410006H16RIK	0.982615	9.89889e-08
2410015M20Rik	2410015M20RIK	-1.20437	3.61056e-22
2410021H03Rik	2410021H03RIK	-1.84165	0.00482912
2410022M11Rik	2410022M11RIK	0.566499	0.000210342
2410131K14Rik	2410131K14RIK	-0.415611	0.00113367
2500002B13Rik	2500002B13RIK	-2.41507	1.08062e-07
2510002D24Rik	2510002D24RIK	-0.988785	2.7298e-14
2510009E07Rik	2510009E07RIK	-0.700294	2.73681e-10
2610005L07Rik	2610005L07RIK	0.659727	0.00659585
2610020C07Rik	2610020C07RIK	2.04096	3.53032e-13
2610027K06Rik	2610027K06RIK	-1.37918	0.00903449
2610035D17Rik	2610035D17RIK	-2.42676	7.10795e-37
2610301B20Rik	2610301B20RIK	4.33051	2.76477e-07
2610306M01Rik	2610306M01RIK	-1.1261	1.80687e-12
2610507I01Rik	2610507I01RIK	-0.853139	5.16917e-09
2610528A11Rik	2610528A11RIK	3.23054	0.00238599
2610528J11Rik	2610528J11RIK	-3.90412	1.46364e-45
2700060E02Rik	2700060E02RIK	-0.444611	0.004159
2810013P06Rik	2810013P06RIK	1.47669	2.51204e-11
2810029C07Rik	2810029C07RIK	0.707533	1.11937e-05
2810403A07Rik	2810403A07RIK	0.75218	0.00149393
2810417H13Rik	2810417H13RIK	1.33519	1.71192e-08
2810433D01Rik	2810433D01RIK	-1.646	0.00476818
2810454H06Rik	2810454H06RIK	4.50331	6.01909e-21
2900005J15Rik	2900005J15RIK	1.63282	0.00234487
2900026A02Rik	2900026A02RIK	2.20552	0.000116164
2900060B14Rik	2900060B14RIK	-0.64136	0.00437344
2900076A07Rik	2900076A07RIK	1.11438	4.06625e-09
2900097C17Rik	2900097C17RIK	0.46144	2.86363e-06
3010026O09Rik	3010026O09RIK	2.74495	8.11651e-19
3110001I22Rik	3110001I22RIK	1.7758	1.04532e-20
3110021A11Rik	3110021A11RIK	2.53169	5.32395e-06
3110040M04Rik	3110040M04RIK	-3.65796	1.2789e-09
3110045C21Rik	3110045C21RIK	-2.9324	1.74357e-39
3110056K07Rik	3110056K07RIK	1.13012	3.77096e-06
3632451O06Rik	3632451O06RIK	-2.15179	9.80618e-12
3830432H09Rik	3830432H09RIK	3.16628	2.66092e-24
4430402I18Rik	4430402I18RIK	-1.69278	3.13408e-06
4632427E13Rik	4632427E13RIK	0.82312	0.000640259
4632428C04Rik	4632428C04RIK	-1.21316	9.79803e-05
4732440D04Rik	4732440D04RIK	1.3917	1.71479e-09
4732465J04Rik	4732465J04RIK	-1.02497	2.73183e-05
4732491K20Rik	4732491K20RIK	-0.961248	7.79645e-06
4833417C18Rik	4833417C18RIK	1.19323	0.00590739
4833418N02Rik	4833418N02RIK	2.00082	4.08473e-23
4833419F23Rik	4833419F23RIK	4.01929	4.02804e-35
4833420G17Rik	4833420G17RIK	1.21888	1.62803e-06
4833422C13Rik	4833422C13RIK	1.09515	0.00151043
4833427G06Rik	4833427G06RIK	4.73936	1.89302e-06
4833428L15Rik	4833428L15RIK	3.64287	7.96817e-19
4921507G05Rik	4921507G05RIK	2.68379	0.000461895
4921531C22Rik	4921531C22RIK	1.36622	5.33899e-07
4930404I05Rik	4930404I05RIK	1.46661	0.00358802
4930412C18Rik	4930412C18RIK	-2.28297	5.98279e-22
4930426I24Rik	4930426I24RIK	1.4931	0.00946032
4930426L09Rik	4930426L09RIK	3.15605	0.000542926
4930427A07Rik	4930427A07RIK	1.03475	0.000121871
4930429B21Rik	4930429B21RIK	4.67274	2.90139e-71
4930430F08Rik	4930430F08RIK	-1.02986	0.00465702
4930442L01Rik	4930442L01RIK	-2.13491	6.16483e-16
4930444M15Rik	4930444M15RIK	3.43573	0.000232244
4930455C13Rik	4930455C13RIK	1.5109	9.49231e-05
4930461G14Rik	4930461G14RIK	-1.30895	1.66246e-06
4930465K10Rik	4930465K10RIK	3.28854	0.00817911
4930479D17Rik	4930479D17RIK	2.54492	1.08574e-11
4930483O08Rik	4930483O08RIK	3.2446	0.00660576
4930486I03Rik	4930486I03RIK	-1.42	0.00390914
4930502E09Rik	4930502E09RIK	1.57879	0.000131939
4930502E18Rik	4930502E18RIK	-3.73723	2.79238e-06
4930506C21Rik	4930506C21RIK	1.1375	0.00315441
4930511A08Rik	4930511A08RIK	2.26907	0.000162211
4930512B01Rik	4930512B01RIK	1.76854	9.48468e-07
4930513N10Rik	4930513N10RIK	-0.869214	0.006459
4930522L14Rik	4930522L14RIK	1.02048	0.000251189
4930522P08Rik	4930522P08RIK	1.52973	2.82324e-09
4930528A17Rik	4930528A17RIK	6.12665	4.09928e-22
4930533I22Rik	4930533I22RIK	-3.17296	0.000408127
4930539J05Rik	4930539J05RIK	2.15781	3.83447e-07
4930545H06Rik	4930545H06RIK	-3.63866	2.85388e-05
4930547E08Rik	4930547E08RIK	3.46419	0.0031098
4930558K02Rik	4930558K02RIK	2.69984	1.03979e-05
4930563E22Rik	4930563E22RIK	1.91842	2.7748e-07
4930565N06Rik	4930565N06RIK	1.31777	0.00146665
4930577N17Rik	4930577N17RIK	1.1373	2.35141e-05
4930579G18Rik	4930579G18RIK	1.47848	2.88108e-07
4930579G24Rik	4930579G24RIK	1.68673	4.61329e-26
4930579K19Rik	4930579K19RIK	1.32805	2.11619e-05
4930581F22Rik	4930581F22RIK	1.82205	7.70705e-17
4930592I03Rik	4930592I03RIK	1.32641	0.00953555
4931403G20Rik	4931403G20RIK	2.33272	7.47082e-05
4931406P16Rik	4931406P16RIK	2.82386	0.0019434
4931439C15Rik	4931439C15RIK	2.94125	3.04503e-05
4931440P22Rik	4931440P22RIK	1.02236	4.74952e-05
4932416H05Rik	4932416H05RIK	0.749001	0.00170233
4933402C06Rik	4933402C06RIK	2.45684	0.000798862
4933404O12Rik	4933404O12RIK	-1.27482	0.00643736
4933406J10Rik	4933406J10RIK	2.04346	0.00393954
4933407L21Rik	4933407L21RIK	3.03868	0.00610319
4933417A18Rik	4933417A18RIK	-2.78871	1.56256e-06
4933421O10Rik	4933421O10RIK	1.42795	1.27429e-23
4933424G05Rik	4933424G05RIK	1.98534	1.79821e-08
4933431E20Rik	4933431E20RIK	-2.12451	9.27191e-46
4933433G15Rik	4933433G15RIK	3.44836	1.94244e-22
4933434E20Rik	4933434E20RIK	1.57591	0.000630703
4933440N22Rik	4933440N22RIK	1.23707	4.06507e-12
5031425E22Rik	5031425E22RIK	1.02757	1.31413e-10
5031439G07Rik	5031439G07RIK	-0.501684	3.32543e-07
5033403H07Rik	5033403H07RIK	2.7313	0.00406912
5033406O09Rik	5033406O09RIK	4.20817	4.02144e-16
5430416N02Rik	5430416N02RIK	2.24586	1.19038e-13
5430425K12Rik	5430425K12RIK	5.8874	2.50192e-12
5730403I07Rik	5730403I07RIK	-2.27067	0.000264828
5730405O15Rik	5730405O15RIK	-1.52492	3.04605e-08
5730480H06Rik	5730480H06RIK	0.871138	0.0070526
5730559C18Rik	5730559C18RIK	1.16648	0.00157309
5830403F22Rik	5830403F22RIK	-1.46549	0.00112945
5830417I10Rik	5830417I10RIK	-0.550303	6.58766e-05
5930403L14Rik	5930403L14RIK	-1.92205	9.84863e-84
6030408B16Rik	6030408B16RIK	4.60619	1.04615e-28
6030419C18Rik	6030419C18RIK	1.00391	3.01452e-05
6030458C11Rik	6030458C11RIK	1.29447	1.81758e-05
6230400D17Rik	6230400D17RIK	1.64339	6.46858e-10
6330407A03Rik	6330407A03RIK	1.25612	0.00105941
6330408A02Rik	6330408A02RIK	-0.828844	0.000278838
6330410L21Rik	6330410L21RIK	-2.5737	2.1389e-09
6430571L13Rik	6430571L13RIK	-2.41324	1.56444e-17
6430590A10Rik	6430590A10RIK	-1.40258	4.92395e-07
6530403H02Rik	6530403H02RIK	-2.07031	5.42161e-07
6820408C15Rik	6820408C15RIK	2.12056	0.00297996
6820431F20Rik	6820431F20RIK	1.25164	1.47673e-14
8030462N17Rik	8030462N17RIK	1.71976	9.42067e-08
8430415O14Rik	8430415O14RIK	-1.63116	0.000161057
9030612E09Rik	9030612E09RIK	3.5383	0.000228805
9030619P08Rik	9030619P08RIK	-1.8638	1.2907e-35
9130008F23Rik	9130008F23RIK	0.963572	0.000759824
9130011E15Rik	9130011E15RIK	-0.937694	0.0094271
9130023H24Rik	9130023H24RIK	-1.06321	4.65612e-19
9130230L23Rik	9130230L23RIK	3.2678	2.70041e-21
9130401M01Rik	9130401M01RIK	0.413497	0.00592674
9230114K14Rik	9230114K14RIK	0.996033	3.20015e-06
9230116L04Rik	9230116L04RIK	1.91194	0.00209065
9330020H09Rik	9330020H09RIK	1.8274	7.60576e-13
9330175E14Rik	9330175E14RIK	2.75372	9.67172e-08
9330188P03Rik	9330188P03RIK	3.42173	1.14666e-06
9430018G01Rik	9430018G01RIK	-1.21341	0.00526489
9430085M18Rik	9430085M18RIK	-1.36035	0.00586317
9430091E24Rik	9430091E24RIK	1.41715	0.00604181
9430097D07Rik	9430097D07RIK	3.77597	6.56358e-09
9530026P05Rik	9530026P05RIK	-1.05781	0.000657705
9530052E02Rik	9530052E02RIK	-2.3546	0.00529155
9530053A07Rik	9530053A07RIK	8.72301	4.38914e-108
9530062K07Rik	9530062K07RIK	1.18846	1.53894e-06
9530068E07Rik	9530068E07RIK	-0.796269	1.31808e-13
9530091C08Rik	9530091C08RIK	-1.52774	7.00619e-18
9630013A20Rik	9630013A20RIK	3.33811	8.95742e-39
a	A	2.9364	1.93042e-06
A130051J06Rik	A130051J06RIK	1.68288	2.46009e-10
A230028O05Rik	A230028O05RIK	1.6882	0.000286278
A230046K03Rik	A230046K03RIK	-0.604238	0.000305237
A230056P14Rik	A230056P14RIK	-1.18204	0.000137995
A230083G16Rik	A230083G16RIK	-1.41685	0.007119
A230108P19Rik	A230108P19RIK	3.6429	5.47454e-05
A2m	A2M	-2.58121	8.70766e-10
A330023F24Rik	A330023F24RIK	0.8254	1.51477e-08
A330033J07Rik	A330033J07RIK	-2.00308	1.23677e-07
A330035P11Rik	A330035P11RIK	0.958041	0.000358909
A330069E16Rik	A330069E16RIK	1.24331	5.78331e-06
A430105J06Rik	A430105J06RIK	4.0998	3.41796e-14
A430110L20Rik	A430110L20RIK	1.35788	7.72412e-05
A4gnt	A4GNT	-2.7984	1.71705e-05
A530020G20Rik	A530020G20RIK	2.90598	1.99516e-11
A630020A06	A630020A06	2.19249	0.000153343
A630034I12Rik	A630034I12RIK	3.71773	6.23016e-12
A630072M18Rik	A630072M18RIK	2.26659	1.03462e-12
A630089N07Rik	A630089N07RIK	2.00812	9.38391e-10
A630095N17Rik	A630095N17RIK	2.42594	8.18825e-05
A730013G03Rik	A730013G03RIK	3.06956	6.72848e-06
A730017L22Rik	A730017L22RIK	-1.23624	5.82805e-12
A730036I17Rik	A730036I17RIK	2.41194	3.2922e-07
A730049H05Rik	A730049H05RIK	1.10949	1.7105e-07
A730085K08Rik	A730085K08RIK	3.52762	4.5381e-10
A830005F24Rik	A830005F24RIK	2.8361	1.27436e-05
A830035O19Rik	A830035O19RIK	1.03816	8.395e-06
A830080D01Rik	A830080D01RIK	1.8482	0.00824142
A930001C03Rik	A930001C03RIK	1.96763	0.000611786
A930007A09Rik	A930007A09RIK	1.49414	5.23151e-13
A930013F10Rik	A930013F10RIK	1.77168	9.61345e-06
AA414768	AA414768	2.38784	3.01162e-36
Aaas	AAAS	1.47274	1.95224e-37
Aacs	AACS	-3.17602	6.5325e-105
Aadac	AADAC	-1.81376	1.89836e-70
Aaed1	AAED1	-1.0279	6.47413e-25
Aass	AASS	-2.28595	3.41503e-87
Aatf	AATF	0.85548	0.000369528
Abat	ABAT	-2.40159	9.16697e-24
Abca12	ABCA12	3.47295	0.00102
Abca13	ABCA13	-2.69874	2.91416e-95
Abcb10	ABCB10	-2.0293	3.4959e-31
Abcb1b	ABCB1B	1.03044	1.21332e-22
Abcb6	ABCB6	-3.4999	0.00271666
Abcb7	ABCB7	-0.748218	8.6551e-14
Abcc2	ABCC2	-1.32438	9.37088e-23
Abcc6	ABCC6	-1.48436	3.61367e-05
Abcd1	ABCD1	-1.59991	1.03486e-26
Abcd3	ABCD3	-2.04314	1.53773e-46
Abcd4	ABCD4	-1.47639	1.89591e-11
Abce1	ABCE1	1.85195	5.03484e-08
Abcg2	ABCG2	1.56827	0.00333375
Abhd13	ABHD13	2.49763	0.000179137
Abhd14b	ABHD14B	-2.83472	3.20301e-13
Abhd16b	ABHD16B	2.62814	8.67986e-11
Abhd17c	ABHD17C	-2.38282	9.07677e-115
Abhd2	ABHD2	-1.43138	2.9445e-45
Abhd4	ABHD4	-1.46678	7.71071e-10
Abhd6	ABHD6	2.36643	0.00240295
Abhd8	ABHD8	-1.08001	1.94629e-07
Abl1	ABL1	1.50672	0.0020002
Abr	ABR	-1.25246	1.32484e-10
Abtb2	ABTB2	-0.986843	1.45954e-22
Acaa2	ACAA2	-1.58736	1.09838e-63
Acad11	ACAD11	-1.59851	1.31736e-58
Acad9	ACAD9	-0.987508	0.000137577
Acadl	ACADL	-1.02067	1.19056e-28
Acadm	ACADM	-1.46816	7.7552e-33
Acads	ACADS	-1.9488	3.07364e-81
Acadsb	ACADSB	-0.826113	1.23609e-20
Acadvl	ACADVL	-1.20872	2.4292e-33
Acat1	ACAT1	-2.20647	3.85748e-114
Acat2	ACAT2	-1.42509	1.31029e-41
Acbd3	ACBD3	0.710549	1.72765e-14
Acbd4	ACBD4	-1.84863	3.59116e-58
Acbd7	ACBD7	2.73474	0.000102498
Ace	ACE	-2.638	4.53835e-05
Acer2	ACER2	4.70571	3.12466e-22
Acmsd	ACMSD	-1.03028	1.76287e-10
Acnat2	ACNAT2	-0.71299	4.84554e-06
Aco1	ACO1	-2.041	2.65198e-103
Aco2	ACO2	-1.70386	1.74891e-83
Acod1	ACOD1	5.44486	9.02368e-35
Acot1	ACOT1	-1.08383	2.07289e-12
Acot12	ACOT12	-0.694951	0.000195241
Acot13	ACOT13	-1.53252	3.78293e-27
Acot3	ACOT3	-1.6654	2.89511e-07
Acot4	ACOT4	-1.28805	1.61914e-29
Acot6	ACOT6	-0.642257	0.00456902
Acot7	ACOT7	-2.61612	4.01081e-23
Acot9	ACOT9	3.33211	6.04194e-06
Acox2	ACOX2	-4.12519	1.49409e-74
Acpp	ACPP	1.04405	4.29929e-11
Acrbp	ACRBP	1.64245	1.16999e-05
Acsf2	ACSF2	-0.865513	4.33367e-09
Acsl1	ACSL1	1.22871	4.84386e-06
Acsl4	ACSL4	1.78355	1.23677e-07
Acsm3	ACSM3	-3.75845	0.00205496
Acsm5	ACSM5	-4.05737	7.7918e-09
Acss1	ACSS1	-2.37999	5.63114e-150
Acss3	ACSS3	-1.80147	1.99422e-25
Actg1	ACTG1	1.23171	0.00652147
Actl10	ACTL10	3.33211	6.04194e-06
Actl6a	ACTL6A	1.28116	0.00162805
Actl7a	ACTL7A	2.92528	0.000933858
Actn1	ACTN1	2.39811	0.00153756
Actr10	ACTR10	-0.502957	0.000666323
Actr1a	ACTR1A	-0.470711	3.80138e-05
Acvr1b	ACVR1B	-1.57562	4.90064e-37
Acy3	ACY3	-4.07222	1.29859e-10
Adam12	ADAM12	-0.71313	1.70833e-06
Adamts1	ADAMTS1	1.85602	9.34798e-44
Adamts14	ADAMTS14	-1.43842	0.000245274
Adamts15	ADAMTS15	-1.78555	4.42384e-32
Adamts2	ADAMTS2	1.51038	1.04655e-08
Adamts4	ADAMTS4	5.25694	5.58296e-213
Adap2	ADAP2	-1.1696	5.35923e-15
Adat2	ADAT2	0.652963	0.00258895
Adck2	ADCK2	-0.926375	6.98849e-05
Adck3	ADCK3	-3.18927	0.000994944
Adck4	ADCK4	2.65993	5.18351e-07
Adcy5	ADCY5	-1.27343	5.49475e-10
Add3	ADD3	-2.74053	0.000416154
Adgra1	ADGRA1	3.61979	4.90428e-06
Adgra3	ADGRA3	-1.90252	7.92219e-82
Adgre4	ADGRE4	1.52385	9.63924e-07
Adgrf3	ADGRF3	2.94151	2.79996e-06
Adgrf5	ADGRF5	1.30813	2.542e-22
Adgrg4	ADGRG4	-2.63798	2.46015e-31
Adgrl4	ADGRL4	0.513699	0.00245279
Adh1	ADH1	-2.13834	3.15242e-63
Adh7	ADH7	-1.51679	0.00283163
Adi1	ADI1	-0.940547	7.25675e-15
Adipor2	ADIPOR2	-0.874004	0.00188444
Adk	ADK	-1.24977	9.94536e-06
Adm	ADM	1.46641	7.02733e-24
Adnp	ADNP	1.29977	3.07371e-05
Adora1	ADORA1	2.06622	0.00474732
Adra2b	ADRA2B	-2.94759	1.17625e-61
Adra2c	ADRA2C	-2.85841	5.37706e-13
Adrb1	ADRB1	-1.70719	3.18813e-09
Adsl	ADSL	-0.43352	0.000116266
Adssl1	ADSSL1	-1.14407	8.39563e-08
Aebp2	AEBP2	5.58366	1.41323e-19
Aen	AEN	3.28118	1.15537e-18
Afap1l1	AFAP1L1	-0.676915	0.000552358
Aff1	AFF1	1.52098	0.00241106
Afg3l2	AFG3L2	-1.61975	7.8523e-10
Afm	AFM	-1.79469	1.1504e-61
Agap3	AGAP3	-0.969465	0.00281161
Agbl3	AGBL3	-1.47842	4.26246e-07
Aggf1	AGGF1	0.428328	0.000850494
Agl	AGL	-1.45082	0.000219851
Agmo	AGMO	-3.57882	8.96552e-24
Ago2	AGO2	-0.572926	2.74972e-07
Agpat1	AGPAT1	-1.6526	2.32434e-15
Agps	AGPS	-0.926498	9.23849e-23
Agt	AGT	-1.90949	8.72702e-47
Ahcy	AHCY	-1.8262	7.21696e-85
Ahcyl2	AHCYL2	-1.63738	0.000670248
Ahdc1	AHDC1	1.05788	0.00011567
Ahnak2	AHNAK2	2.01492	2.56011e-09
AI225912	AI225912	2.3796	7.98859e-25
AI314278	AI314278	-1.82864	4.00716e-84
AI464131	AI464131	-2.39588	0.000551474
AI480526	AI480526	0.907368	1.78844e-14
AI504432	AI504432	1.65353	0.00014068
AI506816	AI506816	3.1387	9.13613e-08
AI507597	AI507597	1.88716	2.92385e-06
AI597479	AI597479	0.827849	1.87925e-09
AI661453	AI661453	-0.660379	4.74539e-06
AI662270	AI662270	0.868775	0.00286476
AI839979	AI839979	2.38657	1.51884e-12
AI846148	AI846148	1.54335	0.00356581
AI854703	AI854703	-1.2964	4.46319e-32
Aida	AIDA	1.32991	1.57322e-36
Aif1l	AIF1L	-0.72637	7.82695e-05
Aig1	AIG1	-2.02605	7.52694e-28
Airn	AIRN	-5.04487	1.17012e-69
AK010878	AK010878	1.78237	1.42944e-18
Ak1	AK1	2.61951	3.06587e-05
Ak3	AK3	-1.04705	9.27306e-18
Ak7	AK7	4.91834	7.25078e-08
Akap12	AKAP12	3.64404	4.009e-220
Akap14	AKAP14	2.8938	0.00335205
Akap17b	AKAP17B	2.10206	8.9023e-08
Akirin1	AKIRIN1	0.840116	3.14551e-11
Akr1a1	AKR1A1	-1.59541	1.28413e-70
Akr1b3	AKR1B3	-0.635442	1.41414e-09
Akr1b7	AKR1B7	2.57741	5.56391e-23
Akr1b8	AKR1B8	4.9949	6.43766e-210
Akr1c12	AKR1C12	1.95501	1.5809e-13
Akr1c14	AKR1C14	-1.92524	2.09886e-31
Akr1c21	AKR1C21	-2.0795	3.92439e-63
Akr1d1	AKR1D1	-2.26639	0.0060949
Akr7a5	AKR7A5	-2.233	1.45518e-32
Aktip	AKTIP	-1.59902	1.82432e-06
Alad	ALAD	4.16164	0.00292453
Alb	ALB	-2.74739	5.09171e-29
Aldh16a1	ALDH16A1	-1.89641	8.46871e-93
Aldh1a1	ALDH1A1	1.20488	5.19993e-05
Aldh1a2	ALDH1A2	3.49467	2.50702e-100
Aldh1b1	ALDH1B1	-0.563887	0.00717716
Aldh2	ALDH2	-1.16436	1.31817e-17
Aldh3b3	ALDH3B3	-2.00007	3.61505e-06
Aldh4a1	ALDH4A1	-1.94065	3.46561e-60
Aldh5a1	ALDH5A1	-1.75968	3.6135e-51
Aldh7a1	ALDH7A1	-1.45301	3.00874e-20
Aldh8a1	ALDH8A1	-2.66145	5.44957e-159
Aldh9a1	ALDH9A1	-2.06064	2.37897e-74
Aldob	ALDOB	-1.94864	1.61613e-111
Alg1	ALG1	-1.27247	4.17438e-11
Alg11	ALG11	1.94024	0.00136833
Alg13	ALG13	0.866726	0.000691879
Alg3	ALG3	2.38523	1.22173e-10
Alg5	ALG5	-0.58319	1.74156e-07
Alkbh1	ALKBH1	1.45552	5.47176e-23
Alkbh4	ALKBH4	3.59641	0.000755908
Alkbh5	ALKBH5	-0.535285	4.95347e-07
Alkbh7	ALKBH7	-1.10808	0.000819385
Alms1-ps2	ALMS1-PS2	-1.50875	1.20203e-09
Alox15	ALOX15	1.52136	0.000210254
Alox5	ALOX5	3.22951	5.64548e-19
Alox8	ALOX8	2.85764	1.0388e-06
Alpl	ALPL	-1.83078	0.00196996
Alyref2	ALYREF2	0.834258	0.000151954
Amacr	AMACR	-2.83498	4.6344e-90
Amd1	AMD1	0.925502	1.0521e-13
Amd2	AMD2	1.0349	0.00796606
Amdhd1	AMDHD1	-1.58428	0.00457296
Amdhd2	AMDHD2	-1.23496	1.19505e-28
Amer1	AMER1	-0.72593	0.000812315
Amfr	AMFR	-1.1863	2.84382e-15
Amigo3	AMIGO3	0.60495	0.00332071
Ammecr1l	AMMECR1L	2.43556	0.000215992
Amn	AMN	-1.93573	1.27431e-82
Amn1	AMN1	1.58568	7.52148e-21
Ampd1	AMPD1	4.92648	7.66082e-12
Amt	AMT	-2.16416	6.63373e-51
Amz1	AMZ1	-2.26532	1.15555e-18
Anapc1	ANAPC1	-1.35175	0.000179381
Anapc2	ANAPC2	-0.453358	0.00011803
Anapc7	ANAPC7	-0.602299	1.1241e-10
Angpt4	ANGPT4	1.95326	8.01234e-07
Angptl3	ANGPTL3	-1.55394	2.25221e-17
Angptl4	ANGPTL4	-0.836471	6.12572e-15
Angptl7	ANGPTL7	-1.94982	5.55275e-16
Angptl8	ANGPTL8	1.02545	0.00165813
Ank	ANK	-0.889874	1.92371e-11
Ankdd1a	ANKDD1A	4.24118	0.00133931
Ankhd1	ANKHD1	-0.366276	0.000770657
Ankmy2	ANKMY2	-1.57219	1.09664e-21
Ankra2	ANKRA2	1.60995	1.36919e-06
Ankrd1	ANKRD1	3.29122	1.5443e-22
Ankrd13a	ANKRD13A	1.97688	0.00526837
Ankrd13c	ANKRD13C	-1.06676	7.55921e-30
Ankrd16	ANKRD16	2.6509	1.13121e-05
Ankrd17	ANKRD17	1.24665	2.10054e-09
Ankrd40	ANKRD40	-0.749484	3.30031e-05
Ankrd49	ANKRD49	2.57928	0.00416539
Ankrd52	ANKRD52	-0.50759	6.78285e-06
Ankrd53	ANKRD53	1.91636	0.00149568
Ankrd7	ANKRD7	3.92323	9.12432e-93
Anks1	ANKS1	-1.23836	0.00623756
Anks4b	ANKS4B	-0.949139	1.15534e-12
Ano3	ANO3	-3.53031	1.99466e-29
Ano6	ANO6	-0.847269	0.00113287
Anp32b	ANP32B	1.57092	2.98468e-05
Antxr2	ANTXR2	-0.612228	1.23654e-07
Anxa1	ANXA1	2.31977	5.55993e-71
Anxa13	ANXA13	-1.42111	3.72967e-13
Anxa3	ANXA3	2.53776	2.65381e-54
Aoah	AOAH	-1.51629	5.24019e-42
Aoc2	AOC2	4.62979	3.51227e-05
Aox2	AOX2	5.06663	1.81821e-06
Ap1s2	AP1S2	2.4119	1.04204e-09
Ap3s1	AP3S1	2.06863	1.17874e-09
Ap3s2	AP3S2	-0.940136	1.61457e-16
Ap4e1	AP4E1	4.2446	0.00160492
Ap4m1	AP4M1	-0.896294	0.00697542
Apex1	APEX1	0.491291	1.5825e-05
Aph1a	APH1A	-1.28656	6.76864e-16
Apln	APLN	-1.20402	0.000539769
Aplnr	APLNR	-3.27311	6.10832e-87
Apmap	APMAP	-1.22771	6.12438e-24
Apoa1	APOA1	-1.23143	0.00326826
Apoa1bp	APOA1BP	-1.25525	3.57104e-10
Apoa4	APOA4	-1.30615	5.59554e-16
Apob	APOB	-2.92902	3.06659e-38
Apobec2	APOBEC2	-1.2066	4.77623e-09
Apobr	APOBR	2.01821	0.000249817
Apof	APOF	3.20132	0.00129845
Apoh	APOH	-4.26051	1.01053e-15
Apol11b	APOL11B	-3.26221	2.42813e-08
Apold1	APOLD1	3.24456	1.70638e-65
Apom	APOM	-1.82615	9.2804e-24
Apopt1	APOPT1	-0.994518	4.2974e-10
App	APP	-0.841488	1.1382e-07
Aqp1	AQP1	-1.34928	3.77145e-28
Aqp11	AQP11	-1.78661	8.39664e-77
Aqp2	AQP2	0.599156	2.64935e-05
Aqp3	AQP3	-0.974345	1.65031e-11
Aqp6	AQP6	-0.928569	5.13191e-05
Aqp7	AQP7	-1.63027	9.98468e-21
Aqr	AQR	-1.01628	3.20747e-05
Ar	AR	-1.67499	8.61914e-44
Araf	ARAF	-1.17702	3.22179e-13
Arcn1	ARCN1	0.358723	0.00277838
Arf2	ARF2	1.92871	9.20737e-06
Arf5	ARF5	-0.537965	2.39127e-05
Arg2	ARG2	3.30784	4.67203e-56
Arhgap11a	ARHGAP11A	2.13057	1.81855e-18
Arhgap21	ARHGAP21	1.98564	7.6743e-05
Arhgap22	ARHGAP22	3.34331	0.000198836
Arhgap24	ARHGAP24	-1.49264	1.56237e-13
Arhgap27	ARHGAP27	-0.972677	0.000542926
Arhgap31	ARHGAP31	0.894062	3.51618e-15
Arhgap35	ARHGAP35	-1.26855	0.00100073
Arhgap40	ARHGAP40	3.57668	4.0292e-05
Arhgdia	ARHGDIA	1.35698	1.15201e-06
Arhgef10	ARHGEF10	3.53461	0.00053613
Arhgef10l	ARHGEF10L	-4.46137	1.05728e-19
Arhgef12	ARHGEF12	-1.30192	5.09418e-15
Arhgef17	ARHGEF17	-0.853571	2.00524e-20
Arhgef26	ARHGEF26	0.617875	0.00155272
Arid1b	ARID1B	-0.845944	0.00210583
Arid2	ARID2	-0.590357	8.4786e-10
Arih1	ARIH1	1.42951	1.80911e-08
Arl16	ARL16	0.645756	7.79737e-06
Arl2	ARL2	-1.01848	1.03729e-18
Arl4c	ARL4C	1.92168	3.73882e-53
Arl4d	ARL4D	1.22807	1.46704e-26
Arl5b	ARL5B	0.650877	1.30755e-08
Arl6ip1	ARL6IP1	-1.22643	4.00266e-30
Arl6ip6	ARL6IP6	0.650616	0.00112397
Arl8b	ARL8B	-0.684546	2.83999e-08
Armc5	ARMC5	-1.15874	1.10841e-10
Armc9	ARMC9	-0.928291	0.00281392
Armcx3	ARMCX3	2.26934	0.00258552
Armcx5	ARMCX5	1.34672	4.95977e-14
Arpc1a	ARPC1A	-0.443262	3.39527e-06
Arpc1b	ARPC1B	1.65492	4.34103e-75
Arpc5	ARPC5	0.484918	6.67692e-05
Arpc5l	ARPC5L	2.6451	4.12626e-05
Arpin	ARPIN	-0.38871	0.00242864
Arrdc3	ARRDC3	1.40776	2.35933e-07
Arrdc4	ARRDC4	1.80439	1.2994e-57
Arsb	ARSB	-2.35398	2.3293e-99
Arxes2	ARXES2	1.22255	0.00254408
Asb16	ASB16	4.14724	0.000656983
Asb2	ASB2	-1.24071	5.05951e-07
Asb9	ASB9	-2.70707	1.30362e-120
Ascc2	ASCC2	-0.904484	3.9266e-10
Asl	ASL	-3.5822	4.13698e-38
Aspa	ASPA	-6.33903	2.85791e-15
Aspdh	ASPDH	-1.74275	5.12285e-64
Aspg	ASPG	-3.69235	5.22561e-13
Aspm	ASPM	3.69524	0.000250042
Asprv1	ASPRV1	3.66302	6.9431e-16
Ass1	ASS1	-2.93711	5.80249e-172
Aste1	ASTE1	1.97386	6.85039e-20
Atcay	ATCAY	3.03262	0.00879442
Ate1	ATE1	1.29271	0.00478712
Atf1	ATF1	2.07054	1.89828e-10
Atf3	ATF3	4.9663	1.04759e-204
Atf4	ATF4	2.69198	0.000106131
Atf6b	ATF6B	-1.00175	4.24876e-24
Atf7ip	ATF7IP	1.43221	1.23639e-13
Atg12	ATG12	0.955477	6.66446e-11
Atg14	ATG14	0.800144	3.03942e-10
Atg3	ATG3	1.69991	4.41106e-06
Atg7	ATG7	3.20132	0.001298
Atg9b	ATG9B	7.01829	4.87973e-87
Atic	ATIC	-0.683423	2.79126e-10
Atl2	ATL2	1.53708	0.00084674
Atox1	ATOX1	-0.433844	0.000251273
Atp11a	ATP11A	-3.07676	2.08978e-12
Atp12a	ATP12A	-1.31922	0.00244867
Atp13a3	ATP13A3	1.61095	2.96557e-07
Atp1a1	ATP1A1	-2.63226	5.48318e-195
Atp1a2	ATP1A2	-0.778884	0.00353327
Atp1b1	ATP1B1	-1.54606	7.03108e-57
Atp1b3	ATP1B3	1.42008	2.28432e-05
Atp2a2	ATP2A2	-1.4739	4.89394e-20
Atp5a1	ATP5A1	-1.4192	4.95092e-47
Atp5b	ATP5B	-1.11374	7.03105e-31
Atp5e	ATP5E	-1.13997	1.47088e-36
Atp5g1	ATP5G1	-2.11003	0.00344111
Atp5g2	ATP5G2	-0.998641	2.58843e-25
Atp5j2	ATP5J2	-0.563322	1.34469e-07
Atp5k	ATP5K	-0.446364	0.00130837
Atp5l	ATP5L	-0.535776	5.46193e-07
Atp5o	ATP5O	-0.915602	1.54637e-20
Atp5s	ATP5S	-0.974102	0.00837054
Atp6ap2	ATP6AP2	-0.533019	5.325e-07
Atp6v0a2	ATP6V0A2	-0.761045	1.23931e-14
Atp6v0a4	ATP6V0A4	-1.74561	1.06534e-87
Atp6v0b	ATP6V0B	-0.508503	2.41854e-07
Atp6v0c	ATP6V0C	-0.858387	1.19716e-21
Atp6v0c-ps2	ATP6V0C-PS2	-0.739962	1.52693e-05
Atp6v0d1	ATP6V0D1	-1.35523	9.83515e-39
Atp6v0e	ATP6V0E	-0.633596	2.93936e-10
Atp6v1b1	ATP6V1B1	-2.27042	1.94514e-59
Atp6v1b2	ATP6V1B2	-0.869386	9.03374e-23
Atp6v1c1	ATP6V1C1	-0.580791	2.52581e-09
Atp6v1d	ATP6V1D	-0.517668	0.000431805
Atp6v1e1	ATP6V1E1	-1.27339	3.53034e-34
Atp6v1f	ATP6V1F	-0.693729	1.31972e-08
Atp6v1g1	ATP6V1G1	-0.794322	2.46927e-14
Atp7b	ATP7B	-4.01172	1.4011e-10
Atp8b1	ATP8B1	1.38213	6.71799e-10
Atpaf1	ATPAF1	-1.0638	6.29219e-17
Atpif1	ATPIF1	-0.640095	2.96485e-07
Atxn10	ATXN10	-0.889258	3.08624e-19
Atxn3	ATXN3	0.47631	0.00102386
Atxn7l1os2	ATXN7L1OS2	-2.15737	0.00271113
AU022252	AU022252	-0.797775	1.17516e-08
Auts2	AUTS2	-1.08259	1.21621e-11
AV051173	AV051173	0.837188	0.000284249
Avpr1a	AVPR1A	-1.45587	4.51589e-24
AW011738	AW011738	0.967895	7.87742e-05
AW549877	AW549877	0.386556	0.00821102
AW822252	AW822252	-2.50555	5.45629e-26
Axdnd1	AXDND1	3.90221	7.01362e-05
Azgp1	AZGP1	-2.99302	1.30617e-135
Azi2	AZI2	1.53494	0.00146098
Azin1	AZIN1	2.1441	0.00252971
B130024G19Rik	B130024G19RIK	-1.01214	1.89557e-05
B130055M24Rik	B130055M24RIK	2.44888	8.4049e-32
B230208H11Rik	B230208H11RIK	4.28656	1.0252e-14
B230217C12Rik	B230217C12RIK	2.06768	6.3575e-07
B230219D22Rik	B230219D22RIK	0.435169	0.00407021
B230307C23Rik	B230307C23RIK	0.647982	0.00567109
B230317F23Rik	B230317F23RIK	2.11857	3.91529e-35
B230354K17Rik	B230354K17RIK	-0.871207	2.1295e-06
B230369F24Rik	B230369F24RIK	0.875085	1.24112e-05
B330016D10Rik	B330016D10RIK	0.681079	0.000210797
B3galt2	B3GALT2	0.912043	0.000133557
B3galt5	B3GALT5	-2.07088	3.45011e-14
B3gat2	B3GAT2	-2.3686	4.9368e-94
B3gat3	B3GAT3	-0.773249	1.89291e-08
B3gnt2	B3GNT2	-0.805622	0.000859814
B430212C06Rik	B430212C06RIK	-1.64536	7.4639e-05
B430319F04Rik	B430319F04RIK	1.55124	3.77012e-05
B430319G15Rik	B430319G15RIK	1.79753	8.22185e-14
B4galnt3	B4GALNT3	3.04472	0.00595461
B4galt3	B4GALT3	-0.818638	1.22571e-14
B4galt5	B4GALT5	-2.11588	5.26987e-39
B4galt6	B4GALT6	1.85269	2.36174e-39
B4gat1	B4GAT1	-2.00119	5.92069e-94
B830017H08Rik	B830017H08RIK	-0.990181	0.00169372
B930041F14Rik	B930041F14RIK	0.918334	0.000517094
B930059L03Rik	B930059L03RIK	1.62299	9.11459e-08
B930092H01Rik	B930092H01RIK	-2.62736	1.01694e-13
B930095G15Rik	B930095G15RIK	-0.960615	7.69753e-10
B9d1	B9D1	3.33231	0.000825862
Baalc	BAALC	1.98795	0.00139743
Baat	BAAT	4.33195	5.33171e-09
Bag3	BAG3	1.21228	1.89922e-22
Bahcc1	BAHCC1	2.06241	0.00177039
Baiap2	BAIAP2	-0.740538	0.00607098
Baiap2l1	BAIAP2L1	-0.545092	7.56941e-05
Baiap2l2	BAIAP2L2	-2.57108	3.76455e-06
Bak1	BAK1	0.612872	1.35569e-05
Bambi-ps1	BAMBI-PS1	2.75338	3.89011e-09
Bap1	BAP1	-1.05568	0.00021344
Basp1	BASP1	1.10625	4.95136e-13
Bax	BAX	2.31577	0.00026
Baz1b	BAZ1B	-0.481542	0.000155813
Bbc3	BBC3	3.74101	0.000118203
Bbs12	BBS12	1.79579	2.91682e-17
BC002059	BC002059	0.857399	1.88155e-05
BC004004	BC004004	-1.80087	6.39734e-30
BC005561	BC005561	1.11028	1.8182e-15
BC005624	BC005624	1.61021	2.12386e-05
BC022687	BC022687	-1.19036	7.02374e-21
BC024386	BC024386	-1.26178	1.12492e-21
BC025920	BC025920	1.20145	0.000136478
BC026585	BC026585	-1.07833	2.50988e-13
BC029722	BC029722	-0.854219	5.65642e-08
BC031181	BC031181	6.06434	8.56815e-08
BC031361	BC031361	1.6306	1.59741e-09
BC037704	BC037704	1.00082	2.65154e-05
BC048609	BC048609	1.89435	0.00626472
BC049762	BC049762	1.84815	4.86728e-05
BC051226	BC051226	-0.772762	0.000271471
BC067074	BC067074	-1.81043	8.97043e-40
BC089597	BC089597	-1.62579	5.88946e-34
Bc1	BC1	4.78808	5.9878e-07
Bcam	BCAM	0.566568	0.000669038
Bcas2	BCAS2	0.831854	0.000139973
Bcas3	BCAS3	-1.16609	0.000429048
Bcas3os1	BCAS3OS1	-1.54274	3.17946e-09
Bcat1	BCAT1	-1.95464	0.00461052
Bcat2	BCAT2	-2.65589	1.27788e-16
Bckdk	BCKDK	-1.88277	1.13323e-79
Bcl10	BCL10	0.792651	1.22109e-11
Bcl2a1a	BCL2A1A	2.41901	1.54579e-06
Bcl2a1b	BCL2A1B	2.17812	4.13342e-29
Bcl2a1d	BCL2A1D	1.60602	4.82007e-09
Bcl2l1	BCL2L1	2.12037	3.35174e-09
Bcl2l11	BCL2L11	1.94694	7.41497e-05
Bcl2l15	BCL2L15	2.77173	4.18552e-06
Bcl6b	BCL6B	0.64298	5.91962e-05
Bcl7a	BCL7A	-1.77979	1.06182e-62
Bcl7b	BCL7B	-0.969745	1.45948e-18
Bcl7c	BCL7C	-1.32018	5.29765e-13
Bcl9l	BCL9L	-1.12214	8.31801e-08
Bcr	BCR	-1.07528	9.42902e-06
Bcs1l	BCS1L	1.04369	0.00739973
Bdh1	BDH1	-4.49417	1.2905e-65
BE692007	BE692007	1.66538	0.00046412
Bend4	BEND4	0.810904	0.00866231
Best1	BEST1	0.879738	0.00134238
Bet1	BET1	-0.525671	0.00449802
Bex1	BEX1	1.10843	0.007779
Bfar	BFAR	-0.794837	0.0058515
Bhlhe40	BHLHE40	0.717875	8.4353e-16
Bhmt	BHMT	-1.5151	1.47314e-06
Bhmt2	BHMT2	-1.88185	4.73421e-70
Bicc1	BICC1	-0.897611	2.44228e-12
Birc2	BIRC2	2.22684	4.18847e-08
Birc3	BIRC3	1.75031	1.54026e-06
Bivm	BIVM	-1.73355	0.000851778
Blcap	BLCAP	4.64899	6.11429e-34
Blm	BLM	3.67291	2.77778e-10
Blmh	BLMH	-1.3209	4.64829e-49
Bloc1s2	BLOC1S2	2.23546	2.10712e-51
Bloc1s5	BLOC1S5	-1.13606	1.70106e-19
Blvra	BLVRA	4.52108	1.78344e-05
Bmi1	BMI1	2.80477	1.28319e-21
Bmp15	BMP15	-2.05846	4.29016e-09
Bmp2k	BMP2K	-0.410198	0.000405058
Bmp6	BMP6	-1.13524	4.72904e-06
Bmp7	BMP7	-1.55886	8.66796e-45
Bmx	BMX	1.65576	8.76122e-08
Bnip1	BNIP1	2.0416	0.00991408
Bnip3	BNIP3	-1.29455	1.73923e-39
Bnip3l	BNIP3L	-0.73378	0.00794746
Bod1	BOD1	-1.75886	4.86666e-56
Bok	BOK	-0.592464	0.00852263
Bop1	BOP1	-0.667002	7.62915e-10
Borcs5	BORCS5	-2.05792	3.49423e-11
Borcs7	BORCS7	-0.841028	7.18158e-06
Borg	BORG	4.28583	2.17999e-14
Bre	BRE	-1.67573	1.86904e-08
Brf1	BRF1	-0.922417	0.00273693
Bri3bp	BRI3BP	-1.57176	1.1277e-22
Brip1os	BRIP1OS	-1.34864	1.12678e-39
Brix1	BRIX1	1.4678	2.71352e-50
Brox	BROX	3.36329	3.89374e-06
Brwd1	BRWD1	-1.0928	1.55086e-05
Bsn	BSN	2.95526	2.84072e-07
Bsnd	BSND	-3.16668	1.18254e-47
Bspry	BSPRY	-0.569126	0.000556019
Bst2	BST2	0.602465	5.25938e-05
Btaf1	BTAF1	0.584079	1.0711e-05
Btbd1	BTBD1	1.06069	0.00184401
Btbd10	BTBD10	1.88585	3.81242e-14
Btbd19	BTBD19	2.12663	1.64904e-28
Btbd8	BTBD8	-1.14574	1.09348e-05
Btc	BTC	0.73169	9.36446e-06
Btd	BTD	-2.76984	1.33046e-51
Btf3l4	BTF3L4	1.2583	0.00251671
Btg1	BTG1	1.66674	1.17209e-52
Btg2	BTG2	3.70817	9.51589e-270
Btg3	BTG3	1.5329	0.00908072
Btnl9	BTNL9	-3.05773	4.75574e-15
C030016D13Rik	C030016D13RIK	1.37199	1.77132e-07
C030034I22Rik	C030034I22RIK	2.01298	1.7277e-18
C130036L24Rik	C130036L24RIK	1.35384	5.77727e-05
C130040N14Rik	C130040N14RIK	2.84989	4.86627e-08
C130050O18Rik	C130050O18RIK	2.03821	0.00714335
C130074G19Rik	C130074G19RIK	-0.775486	8.66539e-08
C130083M11Rik	C130083M11RIK	0.968174	5.41731e-07
C1d	C1D	2.04085	2.59174e-06
C1galt1c1	C1GALT1C1	-0.834536	9.65907e-16
C1qa	C1QA	0.833768	6.35944e-12
C1qb	C1QB	0.835761	6.72805e-12
C1qtnf2	C1QTNF2	-1.47002	4.93759e-10
C1rl	C1RL	-2.88809	3.24245e-63
C2	C2	-1.5871	5.71865e-29
C230037L18Rik	C230037L18RIK	3.60759	2.58884e-06
C2cd2l	C2CD2L	-1.13508	5.30719e-07
C2cd3	C2CD3	-1.78513	0.000610784
C330002G04Rik	C330002G04RIK	-2.23445	0.0001754
C330006A16Rik	C330006A16RIK	-0.839102	6.1621e-08
C330018D20Rik	C330018D20RIK	-1.10597	4.349e-10
C330022C24Rik	C330022C24RIK	3.32157	0.000239041
C530005A16Rik	C530005A16RIK	2.173	3.34113e-15
C7	C7	1.3382	2.10123e-13
C730027H18Rik	C730027H18RIK	-2.77228	6.27424e-63
C730036E19Rik	C730036E19RIK	-1.31983	2.52134e-14
C8g	C8G	-2.62818	3.62466e-22
C920006O11Rik	C920006O11RIK	1.53214	5.42215e-17
C920009B18Rik	C920009B18RIK	1.45286	0.00778637
Cab39	CAB39	2.01484	0.00440494
Cabin1	CABIN1	-1.60846	0.00743434
Cachd1	CACHD1	-2.12494	7.82572e-64
Cacng1	CACNG1	2.77593	2.99244e-14
Cacybp	CACYBP	0.650057	0.000891244
Cadm4	CADM4	-1.2931	1.75017e-16
Calb1	CALB1	-2.2319	2.03048e-98
Calcoco1	CALCOCO1	-1.47513	1.76901e-43
Calm1	CALM1	0.573766	1.92609e-05
Calm2	CALM2	2.79528	0.00269656
Calm3	CALM3	-1.10116	6.8014e-30
Calml3	CALML3	2.34932	3.1257e-26
Calr	CALR	-1.24389	1.93611e-37
Camk1	CAMK1	-0.882781	7.43488e-20
Camk2n1	CAMK2N1	-0.592123	0.000594918
Camk2n2	CAMK2N2	0.831381	0.000190196
Caml	CAML	0.375342	0.00280985
Cand1	CAND1	-0.621549	1.7217e-12
Capg	CAPG	4.0509	6.93009e-13
Capn10	CAPN10	-1.34927	6.11932e-29
Capn6	CAPN6	-1.87732	2.10657e-26
Capn7	CAPN7	2.15452	7.41802e-06
Capns1	CAPNS1	2.2343	7.97838e-07
Capza2	CAPZA2	0.611704	1.55059e-08
Car13	CAR13	1.17532	7.93683e-19
Car2	CAR2	-1.04402	5.83317e-06
Car3	CAR3	-3.13548	2.43518e-130
Car4	CAR4	-2.3054	2.67444e-09
Car5a	CAR5A	-3.06289	1.07945e-09
Car5b	CAR5B	-1.09908	3.05441e-37
Car9	CAR9	-2.12807	3.82109e-16
Card11	CARD11	-1.55445	0.0029159
Card14	CARD14	2.02103	0.00782873
Carmn	CARMN	-0.686276	0.00297764
Casc3	CASC3	0.734474	7.27996e-13
Casc4	CASC4	3.46897	0.00340943
Caskin2	CASKIN2	-0.870208	0.000135595
Casp12	CASP12	2.21735	0.000682966
Casq1	CASQ1	2.37468	7.36512e-07
Casr	CASR	-2.32595	4.79133e-25
Cat	CAT	-1.73828	3.20882e-48
Catsper2	CATSPER2	1.35397	2.93715e-08
Cav2	CAV2	1.16809	4.93484e-16
Cbarp	CBARP	3.21209	0.00143518
Cblb	CBLB	0.893688	0.000199854
Cbln3	CBLN3	1.95639	0.00151384
Cbr3	CBR3	2.86603	2.00969e-53
Cbr4	CBR4	-0.898704	2.12347e-07
Cbx1	CBX1	2.19958	0.00936848
Ccdc115	CCDC115	0.678953	5.92421e-07
Ccdc117	CCDC117	0.653865	1.61024e-08
Ccdc12	CCDC12	-0.971313	7.23876e-16
Ccdc120	CCDC120	1.21814	1.03951e-22
Ccdc127	CCDC127	1.1395	9.71338e-12
Ccdc130	CCDC130	3.64248	3.30188e-05
Ccdc137	CCDC137	1.09634	0.00316047
Ccdc157	CCDC157	2.58578	0.000388106
Ccdc168	CCDC168	5.53133	1.66327e-92
Ccdc177	CCDC177	2.87127	2.01998e-05
Ccdc18	CCDC18	3.04472	0.00595601
Ccdc182	CCDC182	2.38379	0.00898753
Ccdc184	CCDC184	4.70467	6.75808e-29
Ccdc22	CCDC22	-1.04684	1.01828e-16
Ccdc28a	CCDC28A	-0.764859	0.000118136
Ccdc28b	CCDC28B	-1.00962	1.87306e-14
Ccdc47	CCDC47	-0.94505	3.01687e-19
Ccdc51	CCDC51	-1.40467	2.18754e-25
Ccdc59	CCDC59	1.26327	1.51009e-14
Ccdc6	CCDC6	-1.87018	1.71799e-05
Ccdc64b	CCDC64B	3.65627	1.94435e-08
Ccdc71l	CCDC71L	1.10467	4.09914e-25
Ccdc73	CCDC73	1.411	1.03984e-13
Ccdc82	CCDC82	1.43783	3.24273e-14
Ccdc86	CCDC86	1.53836	3.55982e-28
Ccdc96	CCDC96	1.08362	0.000360798
Ccl11	CCL11	3.70713	2.56676e-12
Ccl12	CCL12	1.82336	4.11812e-12
Ccl2	CCL2	4.12491	2.14465e-79
Ccl28	CCL28	-2.42358	0.000809628
Ccl6	CCL6	1.00756	3.3497e-08
Ccl7	CCL7	2.53575	4.55681e-09
Ccl9	CCL9	2.23055	2.09639e-33
Ccna2	CCNA2	3.69185	1.78765e-06
Ccne1	CCNE1	1.06721	0.00667723
Ccne2	CCNE2	4.20334	4.04143e-15
Ccng1	CCNG1	2.10681	4.06915e-131
Ccnl1	CCNL1	2.11963	8.20013e-76
Ccnl2	CCNL2	3.59641	0.000755447
Ccno	CCNO	2.67985	1.4267e-39
Ccnt1	CCNT1	1.67571	3.11077e-14
Ccnt2	CCNT2	0.66777	8.32134e-09
Ccny	CCNY	-0.748633	9.13637e-14
Ccnyl1	CCNYL1	4.52652	7.00584e-18
Ccpg1	CCPG1	-0.852833	0.00289123
Ccr1	CCR1	5.21872	1.95339e-95
Ccr5	CCR5	0.910324	5.55478e-08
Ccs	CCS	-1.4022	2.77356e-47
Ccser1	CCSER1	-1.17962	0.000798785
Cd109	CD109	2.61954	4.18887e-46
Cd14	CD14	3.12098	2.99808e-161
Cd164l2	CD164L2	-1.28887	1.54857e-07
Cd209a	CD209A	-1.42163	7.2979e-08
Cd244	CD244	1.6585	0.000194908
Cd24a	CD24A	1.58492	2.37433e-35
Cd274	CD274	1.64437	8.79453e-23
Cd276	CD276	1.60701	7.02914e-05
Cd2ap	CD2AP	3.02029	0.000276469
Cd38	CD38	0.868582	6.03277e-12
Cd53	CD53	1.21189	7.94004e-09
Cd68	CD68	3.50275	1.48894e-75
Cd74	CD74	-1.62652	3.3681e-18
Cd79a	CD79A	1.89692	1.00741e-05
Cd80	CD80	1.5263	0.00434444
Cd81	CD81	-0.839448	1.0196e-14
Cd82	CD82	-2.86303	0.00374074
Cd8b1	CD8B1	-2.25474	8.15868e-07
Cd9	CD9	0.451975	9.78743e-05
Cd93	CD93	1.36859	1.11902e-33
Cda	CDA	-1.65718	4.90711e-59
Cdan1	CDAN1	-0.464639	0.00257278
Cdc37	CDC37	1.43395	0.00795621
Cdc42	CDC42	1.131	0.000200969
Cdc42bpa	CDC42BPA	1.53945	0.00267355
Cdc42ep2	CDC42EP2	0.514545	0.00439728
Cdc42ep4	CDC42EP4	3.37268	0.00460365
Cdca7	CDCA7	1.70177	0.00377269
Cdcp1	CDCP1	2.8399	1.20024e-05
Cdh2	CDH2	-1.47061	5.76424e-06
Cdh20	CDH20	2.99553	1.10209e-07
Cdh24	CDH24	2.4797	3.82864e-06
Cdhr1	CDHR1	3.9738	8.1281e-08
Cdhr2	CDHR2	-1.64835	2.28059e-30
Cdhr5	CDHR5	-1.6358	1.09965e-09
Cdk12	CDK12	1.14558	5.38483e-08
Cdk13	CDK13	1.31854	1.18964e-05
Cdk4	CDK4	-0.65239	4.0378e-05
Cdk5r1	CDK5R1	2.79026	4.06015e-42
Cdk7	CDK7	-0.42931	0.000119374
Cdkal1	CDKAL1	-1.17526	0.00265546
Cdkl1	CDKL1	-2.19571	5.84077e-07
Cdkl3	CDKL3	2.79033	0.00710944
Cdkl5	CDKL5	-0.810831	2.0454e-06
Cdkn1a	CDKN1A	6.43559	9.82445e-32
Cdkn2b	CDKN2B	2.56077	9.73946e-44
Cdo1	CDO1	-0.794271	1.61347e-07
Cdon	CDON	2.82586	0.00285075
Cdr2l	CDR2L	2.06651	4.32306e-10
Cds2	CDS2	3.21768	0.000784458
Cdt1	CDT1	1.89629	8.65701e-45
Cebpd	CEBPD	2.28545	2.52943e-44
Cebpg	CEBPG	0.696002	1.19053e-07
Cebpz	CEBPZ	0.777891	1.88918e-08
Cecr6	CECR6	3.58114	5.74869e-08
Cela1	CELA1	-1.54118	2.6134e-25
Celsr2	CELSR2	-2.07953	5.4409e-28
Cenpb	CENPB	-1.6851	1.74313e-84
Cenpo	CENPO	-0.882772	0.00123496
Cenpv	CENPV	3.11996	1.39591e-08
Cep19	CEP19	-0.527626	0.00219084
Cep57	CEP57	3.48902	3.99725e-13
Cep68	CEP68	-0.791066	0.000322363
Cep83	CEP83	1.8889	0.000598904
Cep85	CEP85	1.54003	0.00251024
Cep97	CEP97	-0.916637	6.13557e-09
Cept1	CEPT1	1.88285	7.79597e-13
Cercam	CERCAM	2.92437	0.00067629
Cers5	CERS5	-0.713861	2.07762e-05
Ces1d	CES1D	-2.5825	1.43858e-80
Ces1f	CES1F	-3.69317	0.000564867
Ces1g	CES1G	-1.37967	5.19175e-15
Ces2c	CES2C	-2.26348	2.14872e-25
Ces2d-ps	CES2D-PS	-1.65959	6.10282e-06
Ces2f	CES2F	2.95121	4.20776e-13
Ces2h	CES2H	-1.54381	7.24315e-10
Cfap157	CFAP157	3.24861	3.8233e-59
Cfap20	CFAP20	-1.06206	1.05525e-13
Cfap36	CFAP36	2.12828	0.000213248
Cfap46	CFAP46	2.85192	0.000167319
Cfap53	CFAP53	2.95955	7.20853e-05
Cfap61	CFAP61	-1.51579	0.00326195
Cfh	CFH	0.897446	3.62418e-09
Cfl1	CFL1	0.474212	0.00069586
Cfl2	CFL2	1.40299	0.00366617
Cflar	CFLAR	2.2555	0.000149711
Cfp	CFP	1.89689	4.19777e-10
Cgnl1	CGNL1	-1.49278	2.76477e-07
Ch25h	CH25H	3.49	5.939e-37
Chchd2	CHCHD2	-0.812107	4.43973e-16
Chchd4	CHCHD4	-0.784957	7.23846e-09
Chchd7	CHCHD7	2.02269	0.00113367
Chd3os	CHD3OS	0.901784	0.00451646
Chdh	CHDH	-2.825	1.22652e-47
Cherp	CHERP	1.77251	3.51805e-07
Chgb	CHGB	3.6402	0.000181017
Chic2	CHIC2	0.920676	3.68094e-16
Chil3	CHIL3	6.00164	3.47927e-103
Chml	CHML	3.05745	9.655e-123
Chmp1a	CHMP1A	-0.867746	8.32737e-19
Chmp1b	CHMP1B	0.39214	0.00282725
Chmp2b	CHMP2B	0.897838	7.0799e-21
Chmp3	CHMP3	0.99998	0.000156859
Chmp4c	CHMP4C	1.51235	4.1353e-17
Chmp7	CHMP7	-0.950916	3.17396e-18
Chn2	CHN2	-1.46176	8.50263e-22
Chpf2	CHPF2	1.47993	1.58631e-07
Chrac1	CHRAC1	-0.907548	3.6827e-18
Chrdl1	CHRDL1	-4.50399	1.22657e-19
Chrna4	CHRNA4	-2.77386	4.89382e-16
Chrna7	CHRNA7	-2.4026	1.32484e-10
Chst13	CHST13	-1.78356	1.41316e-07
Chst3	CHST3	-1.51813	9.98089e-08
Chst9	CHST9	-1.37002	0.00590925
Chsy1	CHSY1	-0.854627	0.00114549
Chtop	CHTOP	1.39957	7.88868e-07
Chuk	CHUK	0.696042	0.000671603
Churc1	CHURC1	-0.602537	1.21865e-06
Ciao1	CIAO1	-1.18173	1.81809e-34
Ciapin1	CIAPIN1	-0.992891	0.000321788
Cic	CIC	1.10158	0.00978199
Cideb	CIDEB	-1.98939	1.02896e-09
Cilp2	CILP2	2.6133	2.26453e-11
Cir1	CIR1	0.504114	0.00970249
Cirbp	CIRBP	3.62456	0.000360189
Cisd1	CISD1	-1.37788	3.28962e-37
Cisd2	CISD2	1.59097	7.39641e-11
Cisd3	CISD3	-4.2511	2.45461e-13
Cited2	CITED2	-0.381772	0.00916254
Ckap2	CKAP2	3.30025	0.00489408
Ckap4	CKAP4	0.659606	0.000340724
Ckb	CKB	-2.13952	1.75817e-95
Cks1b	CKS1B	0.700119	0.000686731
Cks2	CKS2	-0.883545	9.89889e-08
Clca3a1	CLCA3A1	2.06162	5.62065e-06
Clcn1	CLCN1	3.2357	4.62393e-09
Clcn2	CLCN2	2.37069	5.37449e-19
Clcn5	CLCN5	-0.664817	2.56034e-07
Clcn7	CLCN7	2.74273	0.00381811
Cldn15	CLDN15	0.56995	0.00428856
Cldn16	CLDN16	-2.21938	1.0869e-53
Cldn19	CLDN19	-1.55456	4.8002e-18
Cldn23	CLDN23	5.22702	7.28486e-75
Cldn3	CLDN3	1.62994	1.02072e-35
Cldn4	CLDN4	3.77634	3.26911e-238
Cldn5	CLDN5	0.722065	2.40579e-08
Cldn7	CLDN7	1.45182	1.98042e-15
Cldn8	CLDN8	-1.29974	4.7638e-26
Clec11a	CLEC11A	-1.08234	5.77421e-13
Clec2d	CLEC2D	-0.949594	3.35644e-05
Clec2f	CLEC2F	2.71538	0.00163857
Clec2h	CLEC2H	-4.32301	1.57763e-101
Clic1	CLIC1	1.16478	1.92808e-32
Clic3	CLIC3	-0.635011	0.000870132
Clic5	CLIC5	-2.30657	7.83979e-44
Clic6	CLIC6	-0.959392	1.92464e-05
Clip1	CLIP1	2.44043	5.3589e-11
Clk1	CLK1	0.751246	0.000386069
Clk3	CLK3	0.768452	2.60141e-05
Clk4	CLK4	0.798143	1.22221e-05
Clmn	CLMN	-1.81182	0.000477277
Cln6	CLN6	-1.22666	1.38982e-30
Clpp	CLPP	-0.63864	3.73427e-09
Clptm1l	CLPTM1L	-0.631334	1.48417e-12
Clrn3	CLRN3	-0.449889	9.42902e-06
Clstn2	CLSTN2	-2.00228	5.91629e-08
Clu	CLU	2.79167	0.000200495
Clybl	CLYBL	-1.28691	1.55384e-05
Cmas	CMAS	0.353117	0.00122807
Cmbl	CMBL	-2.82345	3.4902e-23
Cmc2	CMC2	4.08175	1.01912e-11
Cmip	CMIP	-1.53738	2.64072e-23
Cmtm3	CMTM3	3.63132	0.000827836
Cmtm4	CMTM4	-0.822899	4.36377e-18
Cmtm6	CMTM6	-1.54057	1.01157e-20
Cmtm8	CMTM8	-1.64612	3.51888e-11
Cmtr1	CMTR1	-0.655917	0.000521405
Cnbd2	CNBD2	3.20542	9.25153e-08
Cndp1	CNDP1	-2.30788	1.80608e-31
Cnep1r1	CNEP1R1	2.82396	0.000165433
Cnga4	CNGA4	2.02299	6.84268e-05
Cnksr3	CNKSR3	1.2006	0.000931557
Cnnm2	CNNM2	1.08638	0.000467197
Cnnm4	CNNM4	-1.31709	3.32848e-19
Cnot3	CNOT3	1.0903	3.80089e-09
Cnot6	CNOT6	2.94167	6.23064e-06
Cnot7	CNOT7	1.55698	2.14639e-07
Cnppd1	CNPPD1	0.999676	0.00163758
Cnpy2	CNPY2	-1.59827	2.70958e-12
Cnst	CNST	-0.940641	1.29855e-10
Coa3	COA3	-1.3752	6.45945e-47
Coa5	COA5	-0.399653	0.000517008
Coa6	COA6	-1.57416	3.98722e-40
Coa7	COA7	-1.05703	6.99774e-20
Coasy	COASY	-2.01115	5.46242e-11
Cog5	COG5	1.78025	6.55451e-06
Cog6	COG6	-1.28513	7.34876e-33
Col10a1	COL10A1	0.87141	0.000694317
Col1a1	COL1A1	0.91031	8.09075e-17
Col1a2	COL1A2	0.66275	2.03675e-08
Col3a1	COL3A1	1.08735	8.03172e-34
Col4a3	COL4A3	-1.42746	3.67667e-15
Col4a4	COL4A4	-1.65039	7.83979e-44
Col5a2	COL5A2	-0.789648	6.6291e-18
Col6a1	COL6A1	0.519648	0.000540199
Col6a6	COL6A6	-1.39858	1.62728e-10
Col8a1	COL8A1	-0.622999	8.44428e-05
Col9a2	COL9A2	4.12573	1.96598e-05
Colec12	COLEC12	1.12439	0.0063437
Commd1	COMMD1	2.61024	0.000340653
Commd3	COMMD3	0.605976	1.99264e-09
Commd5	COMMD5	-1.13734	4.15966e-14
Commd9	COMMD9	-0.775324	1.30905e-09
Copa	COPA	-1.27189	3.66176e-45
Copb1	COPB1	-0.374308	0.00536563
Copb2	COPB2	-0.617163	7.81165e-11
Cope	COPE	-0.770747	1.70622e-13
Coprs	COPRS	-1.64703	1.28208e-06
Cops3	COPS3	1.53159	0.000104041
Copz2	COPZ2	-1.29525	2.37852e-28
Coq10b	COQ10B	1.84515	0.00448234
Coq3	COQ3	1.30806	0.00610752
Coq4	COQ4	1.57103	0.0010856
Coq5	COQ5	3.72643	0.00029866
Coq7	COQ7	-0.869321	9.5875e-06
Coq9	COQ9	-1.45289	6.69861e-57
Coro1c	CORO1C	-0.915112	1.84467e-18
Coro7	CORO7	-1.67577	5.94633e-60
Cotl1	COTL1	-1.27767	1.45e-29
Cox10	COX10	-1.01154	1.30727e-09
Cox11	COX11	-0.464257	0.00218315
Cox14	COX14	-1.05996	2.11747e-22
Cox15	COX15	-1.20105	5.90297e-33
Cox17	COX17	1.72999	0.000113803
Cox19	COX19	-0.99076	3.09705e-13
Cox20	COX20	0.717368	0.00143517
Cox5a	COX5A	-0.976767	3.3129e-18
Cox5b	COX5B	-0.836713	4.13682e-17
Cox6a1	COX6A1	-0.595115	1.48341e-10
Cox6a2	COX6A2	-2.90709	6.31678e-13
Cox6b1	COX6B1	-1.05909	7.85609e-26
Cox7a1	COX7A1	-1.43009	2.52303e-26
Cox7a2	COX7A2	-0.669442	4.52932e-09
Cox7b	COX7B	-0.868557	1.42108e-18
Cox7c	COX7C	-0.763055	1.88279e-11
Cox8a	COX8A	-0.891682	3.00988e-22
Cp	CP	1.30017	0.00222594
Cpd	CPD	-0.663327	7.55666e-14
Cplx2	CPLX2	-1.56092	9.08993e-11
Cpne2	CPNE2	1.0765	9.62995e-06
Cpne3	CPNE3	-0.90924	1.07488e-09
Cpox	CPOX	-1.29087	3.1796e-45
Cpt1a	CPT1A	-1.15522	0.00460615
Cpt2	CPT2	-2.05027	6.22929e-107
Cptp	CPTP	-1.34765	6.13711e-30
Cpxm1	CPXM1	-1.14081	1.00236e-11
Crabp2	CRABP2	3.71611	1.17836e-09
Cramp1l	CRAMP1L	2.28663	0.00149986
Crat	CRAT	-0.76364	0.000128553
Crct1	CRCT1	7.35418	1.65987e-57
Creb3	CREB3	-0.436724	0.000943911
Creb3l2	CREB3L2	-1.33949	8.03657e-20
Creb3l3	CREB3L3	2.38908	2.38161e-10
Creb5	CREB5	2.88054	1.31065e-11
Crebzf	CREBZF	1.87669	1.84538e-12
Creld2	CRELD2	-0.518914	0.000404935
Crem	CREM	2.80969	0.00992317
Crip1	CRIP1	0.752792	3.28859e-09
Crk	CRK	2.56507	0.000220134
Crot	CROT	-2.66238	5.74856e-128
Crtap	CRTAP	-1.63052	1.45644e-56
Cryba1	CRYBA1	3.60054	6.98035e-07
Crygn	CRYGN	1.54787	0.00148785
Cryl1	CRYL1	-1.79849	2.26714e-68
Crym	CRYM	-0.796165	2.90579e-15
Cs	CS	-1.28152	5.41409e-43
Csdc2	CSDC2	0.621028	0.00622883
Csde1	CSDE1	1.71723	1.15368e-05
Csf1	CSF1	3.48166	0.000979713
Csf1r	CSF1R	-3.2114	1.22644e-16
Csmd1	CSMD1	-1.97554	0.000139541
Csnk1a1	CSNK1A1	0.992895	0.000243051
Csnk1g1	CSNK1G1	1.37835	1.89075e-07
Cspg4	CSPG4	-1.94885	8.10901e-29
Csrnp1	CSRNP1	3.29699	3.22203e-12
Csrnp2	CSRNP2	1.94626	3.30315e-35
Csrp1	CSRP1	0.564852	0.00249679
Csrp2	CSRP2	-1.34382	4.41698e-24
Csrp2bp	CSRP2BP	-1.2145	1.11764e-09
Cst3	CST3	-0.542471	9.08024e-09
Cst6	CST6	4.2612	2.23388e-38
Csta1	CSTA1	2.6827	0.00446053
Cstb	CSTB	1.23496	4.7048e-39
Cstf2t	CSTF2T	-0.49942	1.01222e-07
Cstf3	CSTF3	1.6199	3.85132e-13
Ctbp2	CTBP2	2.18173	0.00447278
Ctdnep1	CTDNEP1	-0.522973	2.13286e-06
Ctdsp1	CTDSP1	-1.17868	3.38294e-24
Ctdspl	CTDSPL	-1.87203	2.64557e-08
Cth	CTH	-1.71777	3.34718e-41
Ctnnbip1	CTNNBIP1	-2.36494	4.20533e-17
Ctnnbl1	CTNNBL1	-1.45101	3.63653e-24
Ctnnd1	CTNND1	2.14531	1.77725e-06
Ctns	CTNS	2.62314	5.71155e-06
Ctps	CTPS	1.12678	0.00023329
Ctr9	CTR9	-0.490037	4.44867e-06
Ctrl	CTRL	1.69084	0.000107573
Ctsb	CTSB	-0.52779	5.60445e-06
Ctsc	CTSC	0.472419	0.00680019
Ctsd	CTSD	0.346566	0.00164559
Ctsf	CTSF	-1.3595	3.08617e-53
Ctsl	CTSL	0.894813	1.5118e-09
Ctso	CTSO	-0.827283	1.91029e-17
Ctsz	CTSZ	-0.686338	1.32747e-13
Cttnbp2nl	CTTNBP2NL	2.12671	0.00984335
Ctxn1	CTXN1	2.23287	4.51061e-19
Cubn	CUBN	-2.67256	1.61471e-201
Cul1	CUL1	1.41165	7.67285e-06
Cul3	CUL3	2.35086	5.23334e-07
Cul7	CUL7	-1.02869	6.76804e-24
Cuzd1	CUZD1	5.60438	1.59807e-31
Cwc27	CWC27	1.21845	0.0010173
Cwf19l2	CWF19L2	2.39392	0.000270533
Cx3cr1	CX3CR1	-2.30845	9.00582e-07
Cxadr	CXADR	2.93389	1.09913e-32
Cxcl1	CXCL1	4.84152	1.8687e-101
Cxcl10	CXCL10	2.49704	8.17015e-08
Cxcl11	CXCL11	1.65858	0.00019604
Cxcl12	CXCL12	-2.30014	3.66429e-47
Cxcl16	CXCL16	3.13773	0.00432655
Cxcl17	CXCL17	3.42184	5.2811e-07
Cxcl2	CXCL2	6.04435	1.42448e-115
Cxcl5	CXCL5	5.49365	5.982e-18
Cxcl9	CXCL9	-0.860531	0.00286389
Cxcr3	CXCR3	-2.20892	4.68873e-11
Cxcr6	CXCR6	-1.09199	0.00462332
Cxx1a	CXX1A	-1.00984	8.26324e-12
Cxx1b	CXX1B	-1.73853	3.58359e-11
Cxx1c	CXX1C	-1.9554	6.47413e-25
Cxxc5	CXXC5	-1.11795	0.000568477
Cyb561	CYB561	2.48713	9.77961e-06
Cyb5a	CYB5A	-1.54018	1.35231e-16
Cyb5b	CYB5B	-0.791701	2.7167e-14
Cyb5d1	CYB5D1	0.647955	1.46486e-09
Cyb5d2	CYB5D2	-1.29437	1.73724e-26
Cyc1	CYC1	-1.22655	1.88191e-45
Cycs	CYCS	-0.369415	0.00021461
Cym	CYM	-2.76321	9.0924e-14
Cyp1b1	CYP1B1	1.63736	4.05847e-23
Cyp24a1	CYP24A1	-1.37784	0.00190109
Cyp27a1	CYP27A1	-1.70415	1.66291e-10
Cyp27b1	CYP27B1	2.47877	0.0096938
Cyp2a4	CYP2A4	-3.41395	2.34626e-202
Cyp2a5	CYP2A5	-1.77224	1.45354e-58
Cyp2d26	CYP2D26	-2.32479	4.11502e-68
Cyp2d9	CYP2D9	-3.82709	6.56951e-62
Cyp2e1	CYP2E1	-2.39661	1.2043e-133
Cyp2f2	CYP2F2	-3.28496	2.64709e-42
Cyp2j11	CYP2J11	-2.57404	4.32212e-08
Cyp2j13	CYP2J13	-1.08132	7.7297e-32
Cyp2j5	CYP2J5	-1.38379	3.73622e-41
Cyp2j6	CYP2J6	-1.47793	5.1146e-11
Cyp2u1	CYP2U1	-0.879455	3.15482e-09
Cyp3a13	CYP3A13	3.91205	8.97669e-96
Cyp4a10	CYP4A10	-2.14107	1.96427e-86
Cyp4a12a	CYP4A12A	-3.56106	6.45587e-37
Cyp4a12b	CYP4A12B	-1.91523	5.68065e-16
Cyp4b1	CYP4B1	-2.0693	1.34043e-111
Cyp4b1-ps2	CYP4B1-PS2	-2.00222	2.39856e-09
Cyp4f41-ps	CYP4F41-PS	1.26343	0.00760374
Cyp51	CYP51	-1.97124	2.56547e-57
Cyr61	CYR61	2.33313	1.83061e-72
Cystm1	CYSTM1	-0.524478	2.29484e-07
CYTB	CYTB	-0.839531	3.552e-15
Cyyr1	CYYR1	1.8248	3.46823e-32
D030045P18Rik	D030045P18RIK	1.13386	0.00913566
D030047H15Rik	D030047H15RIK	3.31331	4.54358e-18
D10Jhu81e	D10JHU81E	-1.90568	2.56461e-98
D130007C19Rik	D130007C19RIK	2.06932	2.61755e-16
D130017N08Rik	D130017N08RIK	-0.947683	0.00437344
D14Ertd670e	D14ERTD670E	-2.02535	5.48841e-08
D17H6S53E	D17H6S53E	-1.28191	3.09902e-23
D17H6S56E-5	D17H6S56E-5	2.86746	5.92828e-45
D17Wsu92e	D17WSU92E	-0.928119	0.000104296
D230017M19Rik	D230017M19RIK	-2.55652	8.8401e-05
D2hgdh	D2HGDH	-2.31435	1.56383e-12
D330023K18Rik	D330023K18RIK	-0.801538	0.00918413
D330041H03Rik	D330041H03RIK	0.941788	0.00495566
D430019H16Rik	D430019H16RIK	-2.57923	6.12401e-20
D430020J02Rik	D430020J02RIK	2.4519	3.21869e-18
D5Ertd605e	D5ERTD605E	1.81896	0.00110212
D630013N20Rik	D630013N20RIK	-2.89982	6.28583e-17
D630023F18Rik	D630023F18RIK	-2.09015	1.35091e-27
D630024D03Rik	D630024D03RIK	-3.33898	3.40606e-06
D630029K05Rik	D630029K05RIK	-3.23103	3.43327e-20
D630039A03Rik	D630039A03RIK	-1.26634	3.33892e-08
D630045J12Rik	D630045J12RIK	-1.87885	2.62088e-47
D630045M09Rik	D630045M09RIK	-0.693937	0.0081435
D730003I15Rik	D730003I15RIK	-1.15853	0.00728826
D730005E14Rik	D730005E14RIK	2.36668	2.75167e-21
D730045A05Rik	D730045A05RIK	1.58219	8.65205e-05
D830031N03Rik	D830031N03RIK	1.50176	2.885e-18
D830035M03Rik	D830035M03RIK	-1.90265	4.72904e-06
D930007P13Rik	D930007P13RIK	2.20058	0.00333985
D930016D06Rik	D930016D06RIK	1.1657	2.87798e-19
Daam2	DAAM2	-2.26404	0.000345238
Dact3	DACT3	-1.04264	2.07521e-06
Daglb	DAGLB	-1.7208	2.00048e-05
Dand5	DAND5	2.63107	0.0036745
Dapk1	DAPK1	-1.58556	2.91204e-07
Dapk2	DAPK2	-1.46921	0.000198729
Dars	DARS	-0.787691	8.0803e-09
Dbp	DBP	-2.20893	1.57902e-11
Dcaf12	DCAF12	3.0708	4.33094e-05
Dcakd	DCAKD	-1.43372	3.36252e-17
Dck	DCK	0.965436	1.00263e-12
Dclk3	DCLK3	-1.84688	7.5825e-30
Dcps	DCPS	-1.6999	5.07853e-25
Dctn5	DCTN5	-0.642402	1.9403e-08
Dctpp1	DCTPP1	-0.558961	1.3997e-06
Ddah1	DDAH1	-2.08651	1.34995e-32
Ddah2	DDAH2	2.89204	4.29146e-08
Ddc	DDC	-1.93621	0.000791475
Ddhd2	DDHD2	1.57703	0.00189787
Ddi2	DDI2	-0.900156	3.2387e-18
Ddit3	DDIT3	1.0651	0.000156349
Ddit4	DDIT4	1.54512	2.09915e-19
Ddit4l	DDIT4L	1.7319	7.80044e-28
Ddo	DDO	-0.902803	0.000965794
Ddost	DDOST	-0.881164	2.30352e-14
Ddr1	DDR1	2.61618	9.74476e-14
Ddt	DDT	-1.1306	1.8592e-36
Ddx17	DDX17	1.29837	1.09742e-16
Ddx20	DDX20	2.10086	1.32168e-11
Ddx21	DDX21	1.79094	0.0073232
Ddx3x	DDX3X	1.69254	0.0049513
Ddx3y	DDX3Y	2.26264	7.3212e-06
Ddx42	DDX42	1.38661	0.000153707
Ddx5	DDX5	1.02061	0.00153906
Ddx52	DDX52	0.619283	9.37774e-08
Ddx56	DDX56	3.0306	9.06198e-10
Ddx58	DDX58	0.5013	0.000118526
Dear1	DEAR1	3.07269	1.02494e-06
Deb1	DEB1	-1.02245	2.74354e-21
Decr1	DECR1	-0.997928	6.10746e-24
Decr2	DECR2	-1.82516	3.60391e-71
Dedd	DEDD	2.0825	1.51696e-11
Def6	DEF6	0.826854	3.29213e-06
Defb1	DEFB1	-0.696863	1.7557e-05
Defb11	DEFB11	-2.54415	6.17912e-08
Defb19	DEFB19	-3.385	1.16681e-19
Defb28	DEFB28	3.57129	8.63227e-05
Defb29	DEFB29	-2.06587	9.35439e-42
Degs1	DEGS1	2.35136	9.35204e-05
Degs2	DEGS2	-2.56515	1.81017e-49
Dennd4a	DENND4A	2.61002	1.12966e-08
Dennd4b	DENND4B	3.39586	2.6901e-05
Depdc7	DEPDC7	-0.691185	2.92848e-08
Dera	DERA	-1.75299	2.5336e-67
Derl1	DERL1	-1.29671	1.35764e-42
Desi2	DESI2	1.07956	2.18911e-06
Dexi	DEXI	-1.19664	0.000195058
Dffa	DFFA	-1.68764	4.44944e-06
Dgat1	DGAT1	3.26455	3.39258e-24
Dgat2	DGAT2	-2.44446	4.05569e-162
Dgcr14	DGCR14	1.38942	0.00145277
Dgkh	DGKH	1.04467	9.6657e-06
Dhcr24	DHCR24	-2.61407	1.19023e-128
Dhdds	DHDDS	-1.46728	1.07384e-34
Dhdh	DHDH	-0.76534	0.00319592
Dhfr	DHFR	-0.910821	4.0745e-17
Dhh	DHH	3.54935	7.30584e-15
Dhodh	DHODH	-2.15924	0.000765433
Dhps	DHPS	1.64256	4.58212e-09
Dhrs13os	DHRS13OS	1.73649	0.00312763
Dhrs3	DHRS3	-2.40875	9.12941e-07
Dhrs4	DHRS4	-1.42546	5.24157e-09
Dhrs7	DHRS7	-0.744059	0.000166463
Dhrs9	DHRS9	6.98587	1.61304e-27
Dhrsx	DHRSX	-1.48929	5.6024e-16
Dhx15	DHX15	2.05804	1.5946e-11
Dhx29	DHX29	-0.693906	1.02413e-10
Dhx34	DHX34	2.59285	0.00257018
Dhx36	DHX36	1.64373	0.00514924
Dhx40	DHX40	2.58137	0.000658448
Dhx58	DHX58	1.44283	5.23024e-12
Diaph3	DIAPH3	3.57487	0.000527363
Dido1	DIDO1	1.33318	1.64007e-14
Dio1	DIO1	-1.78747	1.7767e-66
Dio2	DIO2	3.3689	1.00717e-05
Dio3os	DIO3OS	-1.15624	5.90197e-05
Dirc2	DIRC2	-1.14486	1.67561e-34
Disc1	DISC1	1.13655	0.00608917
Dlat	DLAT	-1.24785	8.64387e-38
Dlc1	DLC1	-1.7414	0.000221954
Dld	DLD	-0.727511	4.11238e-12
Dleu7	DLEU7	-3.28366	3.03604e-82
Dlg1	DLG1	1.97217	0.000461423
Dlg2	DLG2	1.89131	0.000121601
Dlgap4	DLGAP4	1.91243	5.77542e-14
Dmgdh	DMGDH	-1.7734	2.7588e-29
Dnaaf2	DNAAF2	4.10214	5.68302e-06
Dnaaf5	DNAAF5	-0.494623	3.19828e-05
Dnah10	DNAH10	3.49037	4.86832e-26
Dnajb11	DNAJB11	-0.642304	0.00117582
Dnajb12	DNAJB12	-1.60174	1.95987e-63
Dnajb3	DNAJB3	1.59522	5.2867e-12
Dnajb6	DNAJB6	1.02075	0.00208157
Dnajb7	DNAJB7	4.81096	2.58573e-13
Dnajb9	DNAJB9	1.68359	6.52736e-55
Dnajc12	DNAJC12	-3.25929	1.03791e-22
Dnajc15	DNAJC15	-0.911542	4.24348e-16
Dnajc16	DNAJC16	-1.14268	7.30913e-36
Dnajc19-ps	DNAJC19-PS	-1.48719	4.55233e-15
Dnajc22	DNAJC22	3.20671	0.00119937
Dnajc3	DNAJC3	-0.796413	1.83459e-10
Dnajc30	DNAJC30	-1.01075	2.61476e-15
Dnajc5	DNAJC5	1.61803	2.61272e-05
Dnajc9	DNAJC9	1.00828	4.42165e-10
Dnali1	DNALI1	2.09079	0.000194899
Dnase2a	DNASE2A	-1.04002	2.75276e-08
Dnd1	DND1	1.56773	1.20564e-06
Dnm3os	DNM3OS	1.126	3.9665e-05
Dnph1	DNPH1	-1.67435	2.27594e-20
Dnttip2	DNTTIP2	1.98558	2.61901e-60
Dock9	DOCK9	-3.43014	0.00108429
Dohh	DOHH	-0.501752	0.000992901
Dolk	DOLK	-1.31211	3.74722e-45
Donson	DONSON	1.36472	1.02975e-05
Dpcd	DPCD	2.80731	0.00126232
Dpep1	DPEP1	-2.38231	1.07347e-23
Dpep3	DPEP3	3.48744	0.00149575
Dpf3	DPF3	-2.72648	2.87007e-10
Dph1	DPH1	-0.55225	0.000185913
Dpm2	DPM2	0.383904	0.00242106
Dpp9	DPP9	-2.32832	0.000581879
Dppa3	DPPA3	3.5778	6.34241e-11
Dpy19l4	DPY19L4	4.11339	5.42676e-05
Dpyd	DPYD	-1.82076	3.34546e-89
Dpys	DPYS	-1.52109	5.26146e-08
Dr1	DR1	1.01996	1.757e-12
Dscaml1	DSCAML1	3.12758	0.000192
Dscr3	DSCR3	-0.623569	5.42849e-05
Dsg2	DSG2	0.593141	1.19306e-06
Dsp	DSP	0.786059	1.05081e-08
Dst	DST	-1.06281	5.30158e-23
Dtd1	DTD1	-1.96019	4.59819e-21
Dtnb	DTNB	4.89788	2.62363e-05
Dtnbp1	DTNBP1	-1.40797	3.84053e-22
Dtx3l	DTX3L	0.497073	7.1503e-05
Dubr	DUBR	1.09655	2.7068e-10
Dusp1	DUSP1	0.720962	1.78929e-13
Dusp11	DUSP11	0.941533	0.0036762
Dusp14	DUSP14	4.69122	2.32144e-12
Dusp19	DUSP19	-1.42454	7.16782e-21
Dusp2	DUSP2	2.26182	8.31183e-25
Dusp23	DUSP23	-1.57534	1.46274e-17
Dusp28	DUSP28	-0.722846	2.2478e-07
Dusp4	DUSP4	1.6993	8.76823e-32
Dusp5	DUSP5	3.98828	1.78407e-148
Dusp6	DUSP6	0.600176	2.50072e-06
Dusp8	DUSP8	3.75403	5.01452e-22
Dync1h1	DYNC1H1	-1.00727	2.72128e-23
Dync1i2	DYNC1I2	2.00048	0.000148292
Dync1li1	DYNC1LI1	-0.657803	1.90337e-10
Dync2li1	DYNC2LI1	-1.21068	1.17315e-23
Dynll1	DYNLL1	1.38448	2.07576e-30
Dynll2	DYNLL2	-1.09007	4.11359e-05
Dynlt3	DYNLT3	0.793964	3.61727e-17
Dyrk1a	DYRK1A	-1.24182	0.00432485
Dyrk2	DYRK2	-1.08845	6.69994e-06
Dyrk3	DYRK3	2.2411	0.000125923
Dzip1l	DZIP1L	-1.44425	0.003931
E030011O05Rik	E030011O05RIK	1.13455	1.21594e-13
E030030I06Rik	E030030I06RIK	2.37635	2.4153e-05
E030042O20Rik	E030042O20RIK	1.63793	2.62384e-09
E130018N17Rik	E130018N17RIK	-2.47814	2.29991e-08
E130215H24Rik	E130215H24RIK	-1.16131	0.00119145
E130310I04Rik	E130310I04RIK	-2.17764	2.79881e-10
E230013L22Rik	E230013L22RIK	0.682484	2.35851e-05
E230016M11Rik	E230016M11RIK	-0.943236	0.000618654
E2f5	E2F5	2.42123	1.21038e-05
E330009J07Rik	E330009J07RIK	-0.857098	2.747e-10
E330011O21Rik	E330011O21RIK	2.40308	0.00132469
E330033B04Rik	E330033B04RIK	2.04993	1.22607e-24
Eaf1	EAF1	1.72277	1.02837e-45
Ebag9	EBAG9	-1.22787	0.00474729
Ebna1bp2	EBNA1BP2	0.42807	0.00852316
Ebp	EBP	-2.22298	1.29109e-111
Ebpl	EBPL	-1.64776	1.0918e-37
Ecd	ECD	-0.934143	5.30035e-18
Ech1	ECH1	-1.352	2.5665e-37
Echdc1	ECHDC1	-1.26243	0.000333587
Echdc3	ECHDC3	-1.67803	1.67687e-36
Echs1	ECHS1	-1.48626	1.34785e-54
Eci1	ECI1	-0.625222	1.37215e-08
Ecsit	ECSIT	-2.44212	0.00652509
Eddm3b	EDDM3B	-3.08435	1.39885e-14
Edn1	EDN1	2.89853	1.03933e-67
Ednra	EDNRA	1.24433	5.83135e-10
Eef1b2	EEF1B2	0.593489	1.0456e-05
Eef1d	EEF1D	3.76516	1.47352e-05
Eef2	EEF2	-0.853732	2.07898e-22
Eef2kmt	EEF2KMT	-0.776226	2.35127e-12
Eefsec	EEFSEC	-1.68603	3.29114e-08
Efcab2	EFCAB2	-0.535497	0.00214578
Efhd2	EFHD2	1.09656	3.12325e-15
Efna2	EFNA2	1.20093	0.00449724
Efna5	EFNA5	4.54849	0.000963648
Efnb2	EFNB2	2.67662	1.59864e-33
Egfl6	EGFL6	-2.41064	6.66371e-32
Egfr	EGFR	-1.03343	1.02707e-16
Egln2	EGLN2	-1.08175	1.07135e-15
Egln3	EGLN3	-0.57533	0.00927973
Egr1	EGR1	4.44906	1.02199e-211
Ehbp1l1	EHBP1L1	0.701916	0.00398973
Ehd1	EHD1	-1.21574	1.55763e-45
Ehd2	EHD2	1.52266	1.30758e-14
Ehd3	EHD3	-0.948203	2.9851e-07
Ehd4	EHD4	0.751006	0.00297153
Ehf	EHF	5.35541	7.41452e-08
Ei24	EI24	1.53108	9.89262e-05
Eid2	EID2	-0.726063	9.90682e-07
Eid3	EID3	4.50645	2.44879e-82
Eif1	EIF1	0.664596	1.28016e-13
Eif1a	EIF1A	1.28276	0.000287039
Eif1ax	EIF1AX	0.51783	3.2039e-07
Eif1b	EIF1B	-0.504873	0.000347889
Eif2ak1	EIF2AK1	-1.17879	3.50662e-08
Eif2ak2	EIF2AK2	1.21864	1.91407e-17
Eif2b1	EIF2B1	2.59374	0.00599076
Eif2s1	EIF2S1	0.8797	1.01774e-10
Eif2s2	EIF2S2	1.40038	6.5302e-35
Eif2s3y	EIF2S3Y	2.76416	1.48058e-16
Eif3d	EIF3D	1.95729	0.000111295
Eif3e	EIF3E	0.571358	1.7164e-08
Eif3i	EIF3I	-0.386863	0.000350283
Eif3j1	EIF3J1	1.62424	2.46954e-31
Eif3j2	EIF3J2	1.2037	7.49411e-15
Eif3l	EIF3L	-0.314746	0.00705334
Eif4b	EIF4B	-0.379062	0.00305496
Eif4e	EIF4E	2.138	2.67114e-39
Eif4e2	EIF4E2	0.739118	0.00738641
Eif4ebp1	EIF4EBP1	1.08983	2.23528e-11
Eif4g1	EIF4G1	-1.25352	6.47585e-11
Eif4g2	EIF4G2	1.13536	0.000263928
Eif4g3	EIF4G3	-1.11708	0.00175389
Eif5	EIF5	1.41041	4.76437e-12
Eif5a2	EIF5A2	1.40125	6.05695e-28
Eif6	EIF6	0.63322	2.85467e-08
Elac2	ELAC2	-0.667429	0.00652529
Elf4	ELF4	3.49032	0.00244182
Elk4	ELK4	1.51047	3.10172e-07
Ell	ELL	0.4884	0.000117153
Ell3	ELL3	-1.02619	1.02975e-05
Elovl1	ELOVL1	1.61499	2.65357e-09
Elovl4	ELOVL4	3.31657	0.00060804
Elp4	ELP4	-0.94666	1.63707e-16
Emb	EMB	-0.485468	0.00102711
Emc3	EMC3	-0.334084	0.00476118
Emc6	EMC6	2.25945	0.00301572
Emc8	EMC8	-0.624381	2.12631e-08
Emd	EMD	0.783764	1.79259e-10
Eme2	EME2	-0.654553	7.45858e-05
Emp1	EMP1	3.58837	0.000309629
Emp2	EMP2	1.05946	4.23811e-08
Emx1	EMX1	-3.35753	5.23801e-154
Emx2os	EMX2OS	-1.10225	3.29213e-06
Enc1	ENC1	3.80076	1.69523e-173
Endov	ENDOV	2.3355	0.000103714
Enho	ENHO	0.611186	0.00998673
Enkur	ENKUR	2.83563	1.16221e-11
Eno1b	ENO1B	-1.29222	4.9358e-12
Eno3	ENO3	2.23815	3.15972e-09
Enpep	ENPEP	-1.1083	5.18812e-28
Enpp2	ENPP2	-2.48357	1.59678e-17
Enpp3	ENPP3	-2.74542	8.9978e-47
Enpp6	ENPP6	-2.12064	4.37761e-05
Ensa	ENSA	0.664397	1.91562e-05
Entpd1	ENTPD1	2.75132	2.0734e-08
Entpd2	ENTPD2	-0.94843	4.04136e-11
Entpd3	ENTPD3	3.61833	1.01498e-12
Entpd7	ENTPD7	-0.987406	3.00595e-24
Epb41l4b	EPB41L4B	-1.10512	9.56554e-08
Epc1	EPC1	0.873759	0.000198197
Epcam	EPCAM	0.959562	1.19883e-15
Epdr1	EPDR1	-1.28475	1.40077e-30
Epg5	EPG5	-1.97508	5.10661e-11
Epha1	EPHA1	-1.00858	7.10863e-13
Epha2	EPHA2	3.88056	5.29693e-56
Epha6	EPHA6	3.66837	1.81808e-08
Epm2a	EPM2A	-2.53816	4.76284e-60
Epm2aip1	EPM2AIP1	1.30922	1.28538e-19
Epn2	EPN2	1.10657	2.43037e-05
Eppk1	EPPK1	1.26158	1.81361e-07
Eprs	EPRS	1.84271	0.00239504
Eqtn	EQTN	3.62892	5.81455e-09
Eral1	ERAL1	-0.532578	0.000210295
Erbb2	ERBB2	-1.91414	1.60331e-62
Erbb3	ERBB3	-1.55224	2.48935e-57
Ercc1	ERCC1	5.45007	6.00162e-22
Ercc2	ERCC2	-0.579145	0.000342593
Ercc4	ERCC4	-0.656953	0.00676006
Ercc5	ERCC5	2.55682	5.11687e-10
Ercc6	ERCC6	1.00823	1.29018e-05
Ercc6l	ERCC6L	2.4374	9.9976e-32
Erdr1	ERDR1	1.86688	0.00024299
Erf	ERF	-0.911987	1.70607e-19
Ergic1	ERGIC1	2.21988	0.00146141
Eri1	ERI1	0.726498	4.91473e-08
Erich4	ERICH4	-1.23998	1.23672e-27
Erlin1	ERLIN1	2.09152	0.0095089
Ern1	ERN1	-1.01184	5.00904e-14
Ero1lb	ERO1LB	-0.63289	0.000993916
Erp29	ERP29	-0.949035	1.69694e-24
Erp44	ERP44	-0.868714	0.000333152
Errfi1	ERRFI1	-1.46746	3.59904e-25
Esm1	ESM1	-1.22176	5.12807e-10
Espn	ESPN	4.68766	1.83232e-06
Esrrb	ESRRB	-1.76272	9.12153e-06
Esyt1	ESYT1	0.781448	2.1077e-15
Esyt2	ESYT2	0.904368	0.00457296
Etf1	ETF1	0.994456	2.37189e-21
Etfa	ETFA	-0.803868	4.17151e-15
Etfdh	ETFDH	-1.73071	2.19697e-70
Etl4	ETL4	-1.61563	0.000305932
Etnk1	ETNK1	0.379508	0.000543464
Ets2	ETS2	1.30771	4.23702e-50
Etv1	ETV1	-1.23115	0.00143518
Etv3	ETV3	1.38081	0.0056234
Etv5	ETV5	-1.92733	2.40518e-10
Eva1a	EVA1A	-1.86841	9.29714e-24
Eva1c	EVA1C	2.41954	3.11326e-05
Evc	EVC	-2.17356	5.80344e-07
Evi5	EVI5	-1.40465	2.2892e-06
Ewsr1	EWSR1	0.494439	0.000384677
Exoc4	EXOC4	-1.34906	3.64067e-18
Exoc5	EXOC5	4.74343	4.28173e-07
Exoc6	EXOC6	-2.06035	3.56939e-44
Exoc8	EXOC8	-0.567397	7.6278e-05
Exosc4	EXOSC4	-0.517735	6.67435e-06
Exosc7	EXOSC7	-0.729676	0.0020631
Exosc9	EXOSC9	0.724324	2.80377e-06
Ext1	EXT1	-1.1864	8.10234e-30
Ezr	EZR	-0.755052	4.09138e-12
F12	F12	2.3912	0.000421386
F2r	F2R	2.42429	3.51554e-67
F2rl1	F2RL1	1.03279	4.02601e-16
F3	F3	0.728146	6.86097e-11
F5	F5	-4.23002	1.35573e-82
F630042J09Rik	F630042J09RIK	2.05552	2.39946e-08
F630048H11Rik	F630048H11RIK	1.40979	1.41228e-19
F730311O21Rik	F730311O21RIK	3.03758	1.60983e-06
F830016B08Rik	F830016B08RIK	1.81789	0.000113919
F830208F22Rik	F830208F22RIK	3.02942	8.90349e-20
F8a	F8A	0.575267	0.00024535
Fa2h	FA2H	-1.28574	5.22964e-16
Faap100	FAAP100	-0.672934	5.11915e-06
Fabp3	FABP3	-1.98715	2.65302e-41
Fabp4	FABP4	1.56989	6.35439e-39
Fabp7	FABP7	-1.55353	3.14291e-09
Fadd	FADD	-0.937432	1.58066e-10
Fads1	FADS1	-1.84516	1.94837e-28
Fads2	FADS2	-2.28822	1.04372e-108
Fads3	FADS3	-2.11807	1.3313e-108
Fads6	FADS6	-1.69403	1.46575e-22
Faf1	FAF1	-1.31505	2.95747e-41
Faf2	FAF2	-0.834238	2.35223e-13
Fah	FAH	-2.32326	3.17679e-144
Fahd1	FAHD1	-1.25026	2.77951e-18
Fam102a	FAM102A	-0.470707	1.6713e-06
Fam102b	FAM102B	-0.390709	0.000949273
Fam107a	FAM107A	-3.92671	8.6237e-55
Fam110a	FAM110A	2.43899	0.000721264
Fam110c	FAM110C	1.17073	1.7233e-19
Fam111a	FAM111A	1.84167	0.00206891
Fam120c	FAM120C	-0.552908	0.000494701
Fam124a	FAM124A	2.57879	0.00260429
Fam129a	FAM129A	1.83045	1.0055e-44
Fam129b	FAM129B	0.56809	5.71782e-05
Fam131c	FAM131C	-0.983362	1.47486e-05
Fam132a	FAM132A	-2.45456	7.1983e-136
Fam133b	FAM133B	0.60851	0.000272505
Fam134b	FAM134B	-1.50377	3.25827e-09
Fam134c	FAM134C	6.55229	1.41575e-22
Fam13a	FAM13A	-1.97196	1.14409e-95
Fam13b	FAM13B	2.4692	0.00156181
Fam150b	FAM150B	4.10025	0.00400845
Fam151a	FAM151A	-3.81581	3.24597e-219
Fam161a	FAM161A	3.24801	0.00899718
Fam173a	FAM173A	-1.84288	6.16882e-47
Fam174a	FAM174A	-0.585646	0.00107933
Fam174b	FAM174B	1.03603	3.91091e-06
Fam179b	FAM179B	2.72074	2.81189e-06
Fam184b	FAM184B	1.86288	4.49469e-16
Fam185a	FAM185A	-0.848004	0.00044334
Fam187b	FAM187B	-1.15428	4.61628e-09
Fam193a	FAM193A	-0.587518	9.67918e-05
Fam199x	FAM199X	0.651624	8.41447e-05
Fam205a1	FAM205A1	2.66808	8.55511e-05
Fam206a	FAM206A	1.02931	3.34858e-15
Fam207a	FAM207A	-1.56563	3.1078e-06
Fam208b	FAM208B	2.02961	4.38891e-23
Fam210b	FAM210B	-0.933237	3.1368e-09
Fam212b	FAM212B	4.05096	1.3376e-09
Fam213b	FAM213B	-2.05278	2.37054e-39
Fam214a	FAM214A	-1.36706	3.53221e-11
Fam216a	FAM216A	0.949968	2.13153e-16
Fam222a	FAM222A	2.80777	1.0977e-05
Fam227a	FAM227A	1.42735	0.00811556
Fam228b	FAM228B	-1.57613	0.00310039
Fam229a	FAM229A	2.50736	6.3271e-11
Fam24a	FAM24A	4.26766	7.36318e-07
Fam25c	FAM25C	-1.08276	1.29855e-10
Fam26f	FAM26F	-2.23035	0.000116485
Fam32a	FAM32A	-0.419749	0.000345501
Fam3a	FAM3A	-1.0276	5.70293e-06
Fam46c	FAM46C	-1.89421	7.11568e-21
Fam53a	FAM53A	1.93204	1.09514e-17
Fam57a	FAM57A	1.89666	1.94928e-20
Fam58b	FAM58B	-1.17635	2.22043e-19
Fam65a	FAM65A	1.91575	5.80827e-08
Fam65c	FAM65C	-1.34187	0.00085423
Fam69a	FAM69A	-1.73663	7.54804e-46
Fam69b	FAM69B	-1.74659	1.04104e-32
Fam71f2	FAM71F2	6.05398	2.5921e-42
Fam78a	FAM78A	-3.02333	1.6425e-42
Fam83c	FAM83C	6.85171	9.54207e-25
Fam83d	FAM83D	1.57818	0.00345322
Fam83f	FAM83F	0.773755	7.81411e-06
Fam83h	FAM83H	0.834211	1.92114e-05
Fam91a1	FAM91A1	2.25037	1.82291e-07
Fam96b	FAM96B	-0.49086	0.000201475
Fam98b	FAM98B	2.61094	0.00646361
Fanci	FANCI	3.03262	0.00879103
Far1	FAR1	-1.11873	8.87073e-08
Farp1	FARP1	-1.11378	0.00903199
Farp2	FARP2	-1.75213	2.6448e-23
Fasn	FASN	-1.16264	8.34445e-19
Fastkd1	FASTKD1	-1.39676	2.6889e-32
Fat1	FAT1	2.92865	9.32165e-07
Fau	FAU	1.91642	0.00024137
Fbln7	FBLN7	-1.81629	5.00513e-18
Fbrsl1	FBRSL1	0.764183	8.10034e-07
Fbxl14	FBXL14	-0.730498	1.57972e-10
Fbxl3	FBXL3	1.42546	2.97112e-06
Fbxl5	FBXL5	1.48828	3.37352e-06
Fbxl6	FBXL6	-0.965777	4.15918e-19
Fbxo22	FBXO22	-1.17964	7.46713e-10
Fbxo28	FBXO28	0.777892	1.74142e-13
Fbxo3	FBXO3	-0.638957	0.000164864
Fbxo32	FBXO32	0.819645	0.000311329
Fbxo33	FBXO33	1.35556	0.00103169
Fbxo34	FBXO34	1.909	0.000282385
Fbxo38	FBXO38	2.04599	2.25527e-12
Fbxo4	FBXO4	0.555341	2.83805e-07
Fbxo42	FBXO42	-1.29057	2.5322e-24
Fbxo45	FBXO45	1.14566	1.10074e-06
Fbxo8	FBXO8	-1.48517	3.71244e-42
Fbxo9	FBXO9	-1.55818	3.81259e-28
Fbxw2	FBXW2	3.1484	1.17053e-14
Fbxw7	FBXW7	6.38251	3.35199e-16
Fbxw8	FBXW8	-1.31694	1.30166e-42
Fcf1	FCF1	0.729153	2.58905e-09
Fcgbp	FCGBP	1.22725	2.58478e-05
Fcgr1	FCGR1	0.682003	0.000201303
Fcgr4	FCGR4	0.779959	4.04303e-06
Fdft1	FDFT1	2.83523	0.00158247
Fdx1	FDX1	-1.42027	1.28902e-16
Fem1a	FEM1A	-1.27822	9.58644e-45
Fer1l5	FER1L5	-0.86527	6.7398e-05
Fer1l6	FER1L6	2.73131	0.00290624
Ffar3	FFAR3	-2.68106	6.063e-08
Ffar4	FFAR4	1.91426	0.00153987
Fgd4	FGD4	4.30025	0.001132
Fgd6	FGD6	1.05079	2.3521e-07
Fgf1	FGF1	-1.87604	1.57697e-06
Fgf9	FGF9	-1.02973	1.37414e-07
Fgfbp3	FGFBP3	2.72885	1.42533e-65
Fgfr1	FGFR1	-1.99912	3.09298e-09
Fgfr4	FGFR4	-3.23202	1.81158e-22
Fgl2	FGL2	0.936166	1.04645e-08
Fh1	FH1	-0.958281	3.09628e-28
Fhit	FHIT	-3.52304	0.00890335
Fhl2	FHL2	0.975019	0.000141417
Fig4	FIG4	-1.59259	7.28246e-60
Fitm1	FITM1	-2.27794	7.66036e-108
Fitm2	FITM2	-1.11447	8.12209e-25
Fjx1	FJX1	0.925709	7.91296e-12
Fkbp11	FKBP11	-1.14542	0.0027698
Fkbp3	FKBP3	0.639754	0.00476318
Fkbp4	FKBP4	-1.72012	1.52511e-34
Fkbp9	FKBP9	-1.01753	2.4753e-14
Flad1	FLAD1	-1.46525	2.70027e-54
Flrt1	FLRT1	-1.66456	1.08228e-08
Flt4	FLT4	0.504439	0.00367855
Flywch1	FLYWCH1	1.00469	6.49287e-05
Fmo1	FMO1	-1.19982	7.06548e-09
Fmo2	FMO2	-1.14381	1.04652e-21
Fmod	FMOD	-2.23468	3.06335e-29
Fmr1	FMR1	2.73139	1.41531e-11
Fn3k	FN3K	-2.87988	7.01172e-39
Fn3krp	FN3KRP	-1.2226	9.35461e-10
Fnbp1	FNBP1	-1.00595	0.00201301
Fnbp1l	FNBP1L	1.53894	0.000618654
Fnbp4	FNBP4	0.874853	1.11719e-05
Fnd3c2	FND3C2	3.37523	0.00117677
Fndc3a	FNDC3A	-1.08291	2.76075e-08
Fndc9	FNDC9	-1.1591	2.46023e-06
Fnip2	FNIP2	-2.55026	6.67247e-12
Fnta	FNTA	-0.56158	8.42062e-09
Folh1	FOLH1	-3.01971	0.00183395
Fos	FOS	3.80457	1.25942e-164
Fosl1	FOSL1	9.07427	4.19876e-156
Fosl2	FOSL2	2.53279	1.27304e-146
Foxc1	FOXC1	0.51217	8.93545e-05
Foxd1	FOXD1	1.25308	1.10395e-05
Foxf1	FOXF1	2.36288	6.9681e-09
Foxi1	FOXI1	-1.51326	1.50385e-35
Foxj3	FOXJ3	1.69679	2.47002e-06
Foxl2	FOXL2	4.40854	1.28271e-05
Foxn2	FOXN2	2.18495	0.000591903
Foxo1	FOXO1	-0.89378	1.324e-14
Foxo3	FOXO3	-0.620659	4.75137e-09
Foxo4	FOXO4	-0.480998	0.00217612
Foxp1	FOXP1	3.15564	0.00209615
Fpgs	FPGS	-3.20256	7.56728e-40
Fpr1	FPR1	4.74107	2.73441e-22
Fpr2	FPR2	1.21668	0.00566593
Frat2	FRAT2	1.6631	1.26826e-13
Frem1	FREM1	-2.8628	0.00262074
Frem2	FREM2	-2.03633	1.35884e-13
Frg1	FRG1	2.23829	3.33854e-18
Frmd4b	FRMD4B	-2.0812	4.63392e-38
Frmd8os	FRMD8OS	0.855538	0.00276761
Frrs1	FRRS1	1.24818	1.09348e-05
Frs2	FRS2	-0.450481	0.00541211
Frzb	FRZB	0.434788	1.87481e-05
Fscn2	FSCN2	4.83934	1.18999e-10
Fsip2	FSIP2	2.87243	0.00200358
Fst	FST	2.59935	0.000147915
Fstl1	FSTL1	1.01908	4.6113e-15
Fth1	FTH1	3.09762	1.26146e-21
Ftl1	FTL1	-0.916861	1.29364e-26
Fto	FTO	-1.51992	6.09546e-40
Ftsj3	FTSJ3	0.620573	3.59828e-10
Fuca1	FUCA1	-1.49088	2.72877e-61
Fuca2	FUCA2	-0.936088	9.75875e-14
Furin	FURIN	-1.09344	1.47486e-05
Fut9	FUT9	-0.851248	1.31176e-10
Fxn	FXN	-1.55142	6.17651e-25
Fxr1	FXR1	2.1242	0.00954587
Fxyd2	FXYD2	-3.22386	2.36846e-129
Fxyd5	FXYD5	3.56291	7.53305e-21
Fxyd6	FXYD6	-0.649619	0.00120201
Fzd1	FZD1	-1.50274	8.94194e-52
Fzd10	FZD10	4.28072	1.0975e-16
Fzd2	FZD2	-0.493437	0.00988589
Fzd7	FZD7	-0.692856	1.54214e-08
Fzd8	FZD8	-0.62765	1.6941e-09
Fzd9	FZD9	2.08269	1.82167e-08
Fzr1	FZR1	-0.739872	7.97904e-09
G0s2	G0S2	-2.66765	1.93906e-84
G3bp1	G3BP1	2.7551	3.95432e-11
G6pc	G6PC	-4.13917	5.66376e-218
G6pc3	G6PC3	-1.41754	2.06927e-47
G6pdx	G6PDX	0.376017	0.000708932
G930009F23Rik	G930009F23RIK	5.96109	2.50795e-22
Gabarap	GABARAP	-0.729364	1.62314e-16
Gabarapl1	GABARAPL1	-1.94054	7.91777e-94
Gabbr2	GABBR2	-2.22445	7.89655e-07
Gabpb1	GABPB1	3.59401	4.13191e-19
Gabrb1	GABRB1	3.75213	4.2032e-25
Gabrb3	GABRB3	-3.47179	8.47322e-09
Gadd45a	GADD45A	1.7153	6.18173e-36
Gadd45b	GADD45B	3.43592	2.98626e-128
Gadd45g	GADD45G	-1.12398	4.15865e-28
Gadd45gip1	GADD45GIP1	-0.889834	1.23375e-15
Gal3st1	GAL3ST1	-2.23373	7.20422e-08
Galk1	GALK1	-1.47193	3.57636e-45
Galm	GALM	-1.43317	2.11893e-24
Galnt1	GALNT1	3.12008	9.54525e-08
Galnt11	GALNT11	-2.17105	3.32212e-19
Galnt14	GALNT14	-2.7767	6.19446e-05
Galnt15	GALNT15	1.223	2.28666e-13
Galnt2	GALNT2	-1.71368	1.6368e-56
Galt	GALT	-1.34075	4.26697e-12
Ganc	GANC	-1.28131	4.5959e-19
Garem	GAREM	-0.999762	3.93996e-12
Gars	GARS	-0.624775	3.27357e-07
Gas1	GAS1	-1.424	8.49598e-44
Gas5	GAS5	1.0911	2.13713e-27
Gas6	GAS6	-2.33995	2.14658e-97
Gatad1	GATAD1	-1.02521	1.50427e-14
Gatm	GATM	-4.07375	0
Gatsl2	GATSL2	-1.94892	1.34947e-88
Gbe1	GBE1	-1.15935	3.72435e-28
Gbp10	GBP10	-1.95465	3.98597e-22
Gbp2	GBP2	1.23088	1.79694e-08
Gbp5	GBP5	0.941175	5.10825e-11
Gc	GC	0.969136	4.19263e-07
Gcat	GCAT	-1.53796	1.13831e-13
Gcc1	GCC1	0.461252	0.00427537
Gch1	GCH1	3.04577	7.33898e-103
Gchfr	GCHFR	-1.64758	1.38202e-35
Gclc	GCLC	1.41513	0.00593568
Gclm	GCLM	-0.878729	3.09874e-15
Gcm1	GCM1	-1.8959	8.66202e-05
Gcn1l1	GCN1L1	-1.17979	5.88692e-21
Gcnt1	GCNT1	-2.5129	8.16045e-26
Gcnt2	GCNT2	2.68692	4.36276e-21
Gcnt3	GCNT3	3.05397	0.000447858
Gcsh	GCSH	-1.3122	3.61677e-36
Gde1	GDE1	-0.791043	1.08272e-15
Gdf10	GDF10	-1.28225	0.000355033
Gdf11	GDF11	-1.12003	6.54931e-08
Gdf15	GDF15	3.59154	6.70892e-08
Gdf3	GDF3	3.85019	3.53426e-06
Gdi2	GDI2	-0.476006	4.08666e-07
Gem	GEM	2.48338	4.30096e-70
Gemin4	GEMIN4	0.368493	0.00412283
Gemin7	GEMIN7	-1.19571	1.05356e-15
Gfm1	GFM1	-1.75369	2.06865e-80
Gga2	GGA2	-0.755494	7.3265e-18
Ggnbp1	GGNBP1	-1.79038	4.40168e-16
Ggt1	GGT1	-3.48035	9.06171e-146
Ggt6	GGT6	-2.97347	9.62118e-09
Ggta1	GGTA1	2.89959	0.00402384
Ghdc	GHDC	-1.75562	1.13531e-20
Ghr	GHR	-1.09338	0.00823365
Ghrl	GHRL	1.89414	0.0051594
Gid4	GID4	-0.610665	0.00852571
Gimap3	GIMAP3	-1.46995	2.77314e-07
Gimap5	GIMAP5	1.46972	8.90049e-05
Gimap6	GIMAP6	0.528223	0.000144176
Gins4	GINS4	-0.465035	0.00121396
Gipc1	GIPC1	-0.326414	0.00236394
Gipc2	GIPC2	-1.56612	5.95254e-34
Gja1	GJA1	1.63551	2.76829e-25
Gja8	GJA8	3.30353	0.00499103
Gjb2	GJB2	-2.25438	2.43115e-63
Gjb5	GJB5	1.85663	0.00349326
Gla	GLA	1.30774	1.20969e-18
Glb1	GLB1	-3.22961	6.65511e-48
Glb1l	GLB1L	-2.13254	0.00485306
Gldc	GLDC	-3.19486	5.14401e-69
Gldn	GLDN	3.24801	0.00900045
Gle1	GLE1	-1.06693	2.23384e-31
Glg1	GLG1	-1.52433	6.74774e-70
Glipr2	GLIPR2	1.79261	2.37953e-15
Glmp	GLMP	-0.959815	1.20295e-27
Glo1	GLO1	-0.655932	3.66263e-07
Glra4	GLRA4	-1.81486	0.00612939
Glrx3	GLRX3	5.69343	1.25677e-10
[truncated: 4,425 more rows]

## Sheet: S1C
Table S1C. Differentially expressed genes in human kidney organoid exposed to cisplatin (GSE145085)
Hs Symbol	log (cisplatin/control)	FDR
ABAT	-4.32168	5.32381e-08
ABCA10	1.92055	1.92244e-07
ABCA4	2.49162	5.68499e-21
ABCC3	2.07103	0.000867512
ABCC6P1	1.70541	3.16596e-11
ABCF2	0.687639	9.42031e-05
ABHD13	0.852104	0.00320032
ABHD14A	0.917082	0.000166014
ABITRAM	0.555527	5.27828e-07
ABO	1.93579	2.293e-30
ABRACL	1.26076	7.53786e-11
ABT1	0.512718	4.98439e-06
ABTB2	0.789894	0.000131703
ACAA2	1.06612	3.36746e-13
ACADL	3.30391	0.000135225
ACAT2	-1.96588	0.000309692
ACBD3	0.916141	1.14635e-14
ACBD7	-2.06	1.14411e-15
ACKR2	3.17733	2.13201e-08
ACP4	-1.38398	0.00555646
ACPP	4.4345	7.37209e-22
ACSM1	3.58197	9.38225e-35
ACTA1	2.66383	1.97538e-24
ACTC1	1.04023	3.60474e-11
ACTR3C	1.82959	0.00122859
ACTRT3	1.32681	2.20244e-09
ADAMTS1	1.82691	1.51681e-29
ADAMTS17	-2.86038	4.40198e-09
ADAMTS3	0.93919	0.000835604
ADAMTS9-AS1	1.4751	4.98e-08
ADAMTS9-AS2	2.21681	3.71301e-38
ADAMTSL1	-4.28739	8.3562e-10
ADARB2	-3.40573	3.50646e-21
ADCY1	-1.80411	4.50773e-15
ADCYAP1	-3.64195	0.000439206
ADGRB3	-1.78309	7.00122e-45
ADGRF2	5.57006	4.68171e-63
ADGRL2	-1.15525	0.00413431
ADGRL3	-1.09339	6.12109e-06
ADGRL4	2.0743	3.18018e-31
ADI1	1.29948	0.00554548
ADM	2.9597	1.62181e-31
ADORA2B	-3.31621	0.000480149
ADRA1A	-5.7213	1.50271e-13
ADRA2C	1.03289	3.69622e-05
ADRB3	-2.25041	0.000358517
AFAP1-AS1	-1.31739	1.29476e-07
AFDN	-1.23679	4.3051e-13
AFDN-DT	-1.30889	0.000742395
AFF1-AS1	1.51171	1.43211e-05
AFP	1.60053	1.45829e-08
AGGF1	0.389879	0.000272268
AGPAT4-IT1	-1.41946	1.27252e-05
AGT	2.81318	1.88652e-17
AGTPBP1	-1.21502	2.14531e-09
AHR	1.73317	1.54822e-56
AHSA1	0.744225	0.000211826
AIG1	0.935478	0.00329731
AKAP12	-2.22434	8.18432e-08
AKAP5	0.718444	4.6033e-07
AKAP6	-2.12368	3.31016e-13
AKAP8	0.446018	0.000210876
AKIRIN2	0.636188	4.71897e-08
ALDH1A1	2.50133	1.00139e-21
ALG11	0.568568	0.00267684
ALG6	0.402154	0.0018048
ALMS1	-0.361413	0.000845062
ALOX12P2	2.7188	0.000230223
ALOX15	-2.45101	7.14835e-13
ALS2CL	3.40994	0.00779412
ALX1	-1.60316	0.0012819
ALX4	-3.66514	2.09964e-25
AMBP	1.44672	2.16907e-06
AMDHD1	1.78717	0.00106512
AMER1	-0.824492	3.59294e-09
AMH	-1.58005	4.32362e-06
AMY2B	1.57824	4.74481e-21
ANAPC16	1.31451	2.23933e-05
ANGPTL1	-1.51886	0.000100961
ANK2-AS1	-1.98366	1.62088e-07
ANKFN1	-2.28322	7.01247e-08
ANKIB1	0.369418	0.00381783
ANKRD1	1.30894	2.17476e-12
ANKRD18A	2.2721	0.00300072
ANKRD18CP	0.873749	0.000140787
ANKRD20A4-ANKRD20A20P	-2.13167	0.00509098
ANKRD23	-1.22328	1.23924e-07
ANKRD34C	1.98599	0.000193096
ANKRD36	-1.40191	0.00611607
ANKRD36C	-0.516651	1.36283e-06
ANKRD39	0.732545	3.26727e-06
ANKRD63	-5.07911	1.29296e-28
ANKS1B	-2.0069	0.00208991
ANKS4B	1.91063	8.42961e-13
ANOS1	1.97933	8.12532e-35
ANP32A	-0.383961	0.00085302
ANP32A-IT1	-1.20485	0.00653198
ANP32B	0.421121	2.73034e-05
ANTXR1	-0.879231	0.000152465
ANTXR2	-1.43539	0.004768
ANXA2P1	0.678185	0.00710182
ANXA2P2	1.80052	1.5272e-29
ANXA3	2.72605	1.303e-23
ANXA4	2.47183	4.84593e-16
ANXA5	1.00473	5.26562e-10
AOPEP	1.36736	8.06361e-05
AP1S1	0.951669	7.04625e-09
AP3B2	-3.21908	1.27105e-05
AP5B1	0.667115	8.58466e-06
APCDD1	-5.27792	8.14468e-87
APLF	0.551006	0.00345818
APLNR	-1.95467	2.73623e-11
APMAP	1.42605	1.94449e-06
APOBEC2	0.747027	8.48413e-07
APOD	3.074	4.20346e-06
APOL4	-2.49842	0.00433514
APOOL	0.627494	0.000727092
AQP2	2.70492	2.36025e-31
ARC	1.6622	0.000540537
AREG	3.89053	5.71812e-13
ARF4	0.572379	1.36383e-09
ARF5	0.389776	2.16676e-05
ARF6	1.06817	0.000111707
ARFGEF3	1.8463	4.50407e-05
ARG2	1.08384	1.08368e-11
ARHGAP21	-1.81257	4.93989e-07
ARHGAP24	1.55872	3.97077e-09
ARHGAP32	-1.03808	0.00633366
ARHGEF28	3.05065	0.000257612
ARHGEF38	3.32392	0.00138495
ARHGEF5	1.49908	0.000392724
ARHGEF7-AS2	-2.64085	0.000886946
ARHGEF9	-0.92241	0.000390067
ARIH1	0.411298	0.00118642
ARL1	1.12879	0.00630371
ARL10	-0.810323	1.00205e-07
ARL2BP	0.738763	0.000731966
ARL5A	0.62772	0.0026061
ARL6IP5	0.822365	1.64576e-07
ARL8B	1.01882	5.77611e-21
ARMCX3	0.805053	0.000108706
ARPC3	2.14933	0.00477096
ARRDC4	1.90966	4.76378e-41
ARSD	1.7806	0.000243959
ARVCF	-0.879172	0.000799794
ASB4	1.09142	8.43112e-09
ASB7	0.724094	0.000701226
ASCL1	-6.26515	6.65015e-48
ASIC2	-3.92823	1.00886e-08
ASPA	1.42925	0.00897766
ASPG	2.96881	1.50018e-05
ASPM	-1.84971	3.1444e-49
ASTN1	-4.25262	0.000140577
ASXL3	-2.64647	3.18634e-27
ATAD3C	1.65994	0.00711042
ATCAY	-3.92268	3.59927e-67
ATG14	0.906283	0.000101126
ATG2B	0.772453	5.52119e-11
ATMIN	0.954929	0.00107076
ATOH1	-6.31711	5.31083e-21
ATOH8	-2.0032	3.77331e-12
ATOX1	1.32746	5.56701e-22
ATP1B1	1.41333	7.32452e-12
ATP1B3	0.835617	1.32072e-16
ATP2B1-AS1	-1.13085	3.7612e-08
ATP5F1B	0.792573	1.56658e-10
ATP5F1D	0.775063	0.00937266
ATP5IF1	1.8458	5.14527e-23
ATP5MC3	1.6623	0.00106891
ATP5PB	0.404743	0.00226148
ATP6AP2	1.52131	1.0968e-18
ATP6V0B	1.39585	1.01334e-07
ATP6V0D1	1.5814	2.60124e-17
ATP6V0E1	1.24075	3.12116e-15
ATP6V1A	1.13499	4.90946e-16
ATP6V1B2	0.761174	0.00500586
ATP6V1C1	1.52286	9.2148e-24
ATP6V1D	1.00809	1.9432e-20
ATP6V1FNB	1.00429	0.000148429
ATP6V1G1	1.12231	1.13092e-25
ATRN	0.896377	1.72125e-07
ATXN1-AS1	1.33578	4.85438e-09
AUTS2	-1.64868	5.24006e-18
AVPR1A	1.53206	1.93042e-09
B3GALT1	-2.2798	2.61451e-06
B3GALT2	-2.20627	1.87198e-37
B3GNT2	2.53935	5.60239e-07
B4GALNT3	-1.16761	0.000840414
B4GALT1	1.96062	2.39373e-07
B4GALT5	0.88798	9.08711e-05
B4GAT1	0.896445	6.66185e-12
BAIAP2L1	2.29501	1.12593e-42
BARHL1	-4.48058	9.31058e-08
BARHL2	-5.54976	9.16414e-12
BASP1	-0.774635	1.23738e-09
BASP1-AS1	-3.24581	5.50481e-17
BASP1P1	-2.47119	2.36755e-11
BBC3	1.21212	0.0020521
BBOX1-AS1	1.78381	0.00093532
BBS1	0.534462	0.00171129
BCAM	1.69225	0.00898931
BCAS2	0.513959	0.000718492
BCL6	0.842653	1.16266e-05
BCRP3	1.8171	6.09924e-11
BDKRB2	2.80628	1.7118e-17
BEX1	-2.22399	1.34437e-87
BHLHE40	3.28297	6.02232e-08
BHLHE41	3.16967	1.25334e-10
BHMT	1.21778	0.000139991
BICC1	1.24308	1.55731e-05
BIK	1.73897	1.80408e-06
BIRC3	3.24543	5.03249e-19
BLCAP	-0.992977	8.53962e-06
BLID	-3.67675	1.35507e-08
BLOC1S4	0.858947	3.3686e-06
BLVRB	1.77752	9.87652e-30
BMP2	1.97088	3.72173e-25
BMP5	-3.73499	1.27737e-29
BMP7	0.951399	0.00724187
BMP8A	-0.707276	0.00543618
BNIP3	1.0767	1.97046e-13
BOC	-3.38585	8.69446e-10
BOP1	-0.48768	0.00385258
BORCS6	0.887833	0.000104319
BORCS7	0.772843	0.000507039
BORCS8	0.909315	4.12573e-05
BRCA2	-0.77268	3.32568e-05
BRCC3	1.01944	1.08807e-08
BRF2	0.528501	0.007466
BRI3	1.59502	1.45814e-26
BRI3BP	0.760721	1.25138e-05
BRINP1	-3.48906	4.15945e-110
BRINP3	-3.33606	0.000674928
BRK1	0.784778	4.09338e-11
BRWD1	-0.543621	0.000702808
BSN	-2.56223	1.84925e-35
BST2	1.70389	9.18969e-20
BTC	2.56419	0.00166393
BTG1	1.03994	1.55946e-20
BTG2	2.41406	1.10638e-31
BUB1B	-0.931292	1.09914e-11
C10orf67	2.58987	0.000194818
C11orf71	1.59131	1.77182e-17
C12orf10	0.563248	5.31166e-05
C12orf45	-0.470745	0.00746531
C12orf75	2.17435	2.45754e-61
C15orf65	0.660212	0.00976532
C16orf91	0.662417	0.000126937
C17orf97	0.966589	0.0053296
C18orf63	2.98219	2.30963e-09
C19orf53	0.883948	1.19168e-14
C1orf105	1.13775	8.6656e-17
C1orf115	1.99859	8.17315e-09
C1orf21	-0.89073	2.26432e-16
C1orf53	1.25921	3.94104e-07
C1orf56	0.992391	8.34731e-08
C1orf61	-5.93548	6.31557e-21
C1orf74	0.843437	8.45539e-05
C1QTNF3	2.99387	5.3229e-19
C1RL-AS1	0.779392	6.651e-05
C21orf58	-1.5273	2.57929e-11
C3	6.04727	4.40066e-23
C3orf36	3.60471	0.0079327
C3orf70	-2.40087	1.6458e-51
C5orf15	1.31093	3.21355e-20
C5orf49	1.24927	2.8173e-05
C5orf58	-6.47927	3.63417e-12
C6orf120	1.26229	5.76515e-10
C6orf132	1.67829	2.92088e-06
C6orf226	0.789282	0.000272167
C6orf62	0.583223	9.18151e-06
C8orf48	0.775378	0.00240451
C9orf16	0.914306	0.00482326
C9orf72	-0.925075	0.00901848
CA13	1.66024	5.7388e-17
CA3	-1.14215	9.67452e-06
CABIN1	-0.664538	3.40934e-05
CABLES2	-0.780952	0.00281851
CACNG4	-3.83537	3.57658e-116
CACNG5	2.45917	2.25898e-43
CACNG8	-1.83212	3.13869e-06
CADM3-AS1	-4.56076	8.24924e-05
CADPS	-1.45541	1.40259e-05
CADPS2	2.23937	0.00456592
CALCB	2.56625	5.57598e-24
CALM1	0.701786	0.00901626
CALM2	-0.645909	0.000756537
CALR	1.3571	3.28846e-20
CAMK2N1	1.2341	2.01798e-33
CAMTA1	-1.91876	1.7394e-05
CAPN3	1.81578	4.01744e-12
CAPN6	1.31616	7.42043e-12
CAPRIN1	-0.726812	0.00814371
CARD10	2.00941	7.03355e-20
CARD8-AS1	1.43029	1.5656e-08
CARMIL3	-2.37705	1.34937e-16
CASC15	-0.740922	5.41667e-13
CASQ1	2.71623	3.02877e-15
CASQ2	0.949972	1.06334e-09
CASR	2.32143	2.23325e-08
CASTOR1	1.55623	7.7007e-16
CASTOR3	-0.917726	0.0044596
CAT	1.03594	2.85139e-06
CAVIN1	1.24391	6.39167e-13
CAVIN2	3.01869	5.71689e-19
CAVIN3	1.61012	2.8317e-15
CBLN1	-1.65952	4.05122e-07
CBX2	-3.47374	6.68587e-10
CCAT1	2.91576	9.33842e-08
CCDC102B	2.81338	3.2533e-29
CCDC127	0.63808	0.0016551
CCDC134	-0.837318	2.66673e-06
CCDC136	-3.49513	1.1584e-56
CCDC14	-0.600681	3.90916e-05
CCDC140	-6.39636	7.3631e-29
CCDC152	-0.796997	0.00043359
CCDC162P	0.930445	6.88757e-05
CCDC177	-5.65403	5.58859e-26
CCDC18-AS1	0.815555	1.28203e-07
CCDC184	-2.757	5.65107e-17
CCDC34	-0.800037	0.0046035
CCDC39	0.728499	0.000249558
CCDC47	0.681335	6.52262e-05
CCDC6	0.557646	0.00194942
CCDC71	0.788302	1.1284e-12
CCDC80	-1.27301	1.04665e-10
CCIN	-1.6531	0.0084903
CCL1	3.44492	8.51865e-08
CCL2	3.29824	3.31216e-212
CCL7	3.9361	1.29846e-05
CCN1	2.64895	3.39618e-46
CCN2	2.66538	1.63929e-24
CCN3	-1.44635	1.04808e-06
CCNA2	-1.01558	3.93399e-20
CCNB2	-1.45338	1.85441e-33
CCND1	-1.01508	0.00308257
CCSAP	-0.880348	0.00600903
CCSER1	0.865015	0.00098243
CCZ1	1.06951	0.000428579
CCZ1B	0.792505	6.43144e-05
CD24	1.47598	6.63966e-20
CD27-AS1	1.09491	1.5568e-08
CD320	1.01768	0.00242753
CD69	3.38847	1.81877e-17
CDC20	-1.48714	1.43963e-10
CDC23	0.512375	8.93965e-08
CDC37L1	0.630518	4.99704e-06
CDC40	0.424729	2.17916e-05
CDC42	-0.820757	0.00593314
CDC42EP1	0.864919	0.000751508
CDC73	0.437186	0.0086072
CDCA7	-1.6639	0.000806567
CDH15	-1.21713	1.28903e-27
CDH20	-3.63129	0.00013972
CDH24	-1.14703	4.61942e-06
CDH6	1.43861	3.94991e-07
CDH9	-1.94786	4.7613e-11
CDIPT	1.36155	0.00185291
CDK14	-1.38249	2.35145e-17
CDK9	0.491032	0.000709481
CDKL5	1.08929	1.12191e-12
CDKN1A	2.74302	2.60581e-06
CDON	-2.7392	1.64423e-06
CDR1	-0.591518	3.78458e-08
CEBPD	2.40028	1.205e-86
CEBPZ	0.378464	0.000922675
CELF2-AS2	-1.0297	6.51176e-06
CELF5	-2.96495	0.0013803
CELSR3	-1.94613	2.41708e-34
CEND1	-1.50692	2.62629e-05
CENPBD1	1.07395	5.23591e-11
CENPBD1P1	0.509172	0.000677612
CENPH	-1.11761	1.02712e-24
CENPM	-4.11695	0.000534514
CENPT	2.24962	0.00714684
CENPV	-2.61224	1.13321e-84
CEP250	-0.888214	0.00611363
CEP95	-0.687634	0.00145698
CERCAM	-1.34172	0.00581714
CERNA2	3.27412	8.95888e-66
CETN2	0.511732	8.2374e-05
CFAP206	1.15794	2.81486e-09
CFAP45	1.64212	2.00509e-11
CFAP46	1.0467	2.83454e-06
CFAP53	1.22823	0.000680779
CFH	1.54954	0.0040065
CFL1	0.789541	4.26021e-08
CFTR	3.72381	5.7069e-25
CH17-340M24.3	1.0251	0.00113648
CHCHD6	-2.1502	0.00332091
CHGB	-2.22753	9.21645e-11
CHI3L1	3.91992	1.71542e-85
CHL1	-5.65888	2.1224e-21
CHL1-AS1	-4.37504	8.95291e-09
CHML	-0.521411	5.46471e-08
CHMP1B	1.21079	2.71675e-41
CHMP4A	1.01004	4.84462e-22
CHMP4B	1.04894	5.18852e-24
CHMP4C	2.54141	1.32831e-27
CHP1	1.03149	6.01058e-10
CHPF	1.12508	4.42453e-06
CHRNA5	-2.30756	8.61259e-13
CHRNA9	-2.31949	9.47558e-05
CHRNG	0.695352	0.00139964
CHST3	-2.25751	0.00304374
CHST6	-2.28083	0.000355576
CHST7	1.23182	0.00734883
CIDECP1	1.04033	7.86573e-12
CIPC	0.485488	8.62244e-05
CIR1	0.875006	9.78568e-10
CISD1	0.933584	1.71518e-07
CISD2	0.84955	2.04468e-14
CITED2	1.97488	2.23926e-48
CKS2	-0.744602	4.88301e-05
CLDN1	3.3067	8.38425e-29
CLDN16	3.81163	1.13321e-84
CLDN23	2.58628	2.64027e-14
CLDN3	2.84629	1.5639e-24
CLDN4	2.90564	3.86516e-29
CLDN6	4.28893	1.6026e-49
CLDN7	2.36447	0.00491731
CLDN9	3.8181	3.24958e-08
CLEC3A	-9.39877	3.36623e-304
CLEC4E	5.27279	8.50295e-11
CLIC5	2.1953	6.36116e-05
CLIP1-AS1	-3.11802	0.000450684
CLMP	-2.42139	3.01978e-97
CLPP	1.05229	9.17846e-06
CLSTN2	2.30366	5.88879e-07
CLUHP3	0.778978	1.11222e-05
CLVS2	-4.38171	3.34124e-30
CLYBL	-4.57186	2.61866e-19
CMBL	0.560392	6.41379e-06
CMTM6	1.26818	1.42025e-23
CMYA5	1.50167	0.000960285
CNOT11	0.822184	1.9579e-17
CNPY2	0.740629	8.8655e-09
CNTNAP2	-2.30236	3.78478e-06
CNTNAP3	-3.27345	1.04475e-38
CNTNAP3B	-2.57886	1.01132e-35
CNTNAP3P2	-2.02082	5.08773e-11
COA3	0.836209	3.46029e-12
COBLL1	2.89287	9.48998e-09
COG1	0.615172	7.61949e-09
COG8	0.512831	8.6233e-07
COL12A1	-2.126	5.39974e-06
COL14A1	-1.17557	0.00910288
COL25A1	-3.28176	9.1386e-05
COL4A1	1.73681	3.9469e-24
COL5A2	-1.00751	0.000217356
COL9A3	-1.84836	0.000490198
COLEC12	-2.10279	0.000360645
COPG1	1.08714	1.10147e-12
COPG2	-0.443741	0.000597594
COPG2IT1	-0.915275	4.12629e-07
COPS5	0.518217	3.26879e-10
COPS9	0.688746	8.29677e-06
COQ9	1.09649	1.15537e-13
COTL1	0.81239	0.00087553
COX10	0.49857	0.00984137
COX17	0.904044	7.09449e-11
COX4I1	1.28281	0.0091304
COX5A	1.18597	4.7407e-15
COX5B	0.728613	8.84298e-06
COX6A1	0.762652	1.80166e-11
COX6A2	3.73912	1.20414e-51
COX6B1	0.782026	9.58359e-13
COX7A1	1.9193	4.75243e-09
COX8A	0.992097	2.70336e-13
CPD	1.56928	5.22337e-20
CPEB2	1.78738	0.00446574
CPED1	-2.18668	8.38773e-14
CPLANE1	0.704056	0.00131589
CPN1	2.89504	6.93618e-05
CPNE8	1.66224	6.5864e-06
CPPED1	1.19225	2.63199e-09
CPQ	0.822511	3.38161e-07
CPS1	2.77927	0.00145417
CPXM1	1.37614	6.15475e-13
CRABP1	-5.40964	8.07369e-206
CREB3	1.03462	3.26748e-17
CREBL2	1.0268	2.02663e-15
CREG1	1.05966	4.57657e-12
CRHBP	3.37936	4.91548e-07
CRIPT	0.496134	0.000447494
CRMP1	-2.42619	3.54137e-08
CRTAP	0.735332	3.24486e-07
CRYBG1	2.80312	0.000522491
CS	0.731744	4.10517e-06
CSDC2	0.770404	3.44613e-06
CSNK1A1P1	-1.8587	0.00641694
CSRNP3	-2.53219	2.52448e-05
CSRP3	1.45684	0.0085301
CST2	5.12732	1.55551e-51
CST3	2.0771	4.35718e-49
CST5	3.43336	2.00934e-60
CST6	5.4199	5.60239e-07
CSTB	1.97517	1.90205e-45
CTAGE8	2.29797	3.45049e-11
CTBS	1.06505	9.73935e-14
CTD-2297D10.2	0.864886	6.98163e-05
CTSC	2.01582	2.62714e-40
CTSD	1.46528	0.00186673
CTSK	-0.67999	0.000199455
CTSZ	1.67158	2.1622e-20
CTTNBP2	2.05034	4.6206e-07
CUBN	1.50659	0.000298788
CUL4B	0.629258	0.00649587
CXCL10	1.75316	5.22008e-10
CXCL14	1.84716	3.56992e-17
CXCL16	3.45637	2.1025e-23
CXCL2	4.15081	4.95766e-22
CXCL3	3.1966	1.15175e-06
CXCL5	5.71662	3.33382e-118
CXCL6	4.95359	2.38331e-24
CXCL8	4.24726	2.01302e-16
CYB5R1	0.995513	8.44539e-06
CYBA	2.43254	1.03465e-49
CYCS	0.436259	0.0016096
CYP1B1	1.23956	4.44706e-06
CYP27A1	2.21463	1.33542e-13
CYP2B6	2.62447	0.00166584
CYP3A7	2.93811	0.000230223
CYS1	1.7608	1.44509e-13
CYSTM1	1.79549	1.64536e-49
CYYR1	-1.78419	1.50727e-05
CYYR1-AS1	-3.46615	0.00135803
DACH1	-1.07359	1.94785e-10
DAD1	1.06005	1.07605e-13
DBF4B	-1.78771	0.000124424
DBT	0.450657	0.00725109
DCAF12	1.06771	0.000139184
DCAF12L1	2.20121	1.96668e-06
DCHS1	-1.81067	2.97945e-17
DCHS2	-3.63588	9.62987e-30
DCK	0.71334	1.53007e-06
DCLK2	-2.49047	0.00724187
DCN	-3.21092	2.72368e-46
DCTN6	0.461348	0.000558647
DCUN1D3	1.18916	1.43402e-20
DCX	-2.7729	0.00428911
DDA1	1.29447	2.52804e-18
DDAH1	1.37631	3.15389e-15
DDB2	3.12951	2.44804e-56
DDI2	0.7866	0.000274942
DDIT4	-1.09141	1.13366e-18
DDOST	0.871811	1.46877e-06
DDR2	-1.65267	0.000435257
DDRGK1	1.42801	1.68437e-16
DDX12P	-1.20862	1.08513e-07
DDX18	0.456157	6.51176e-06
DDX23	0.808302	1.82803e-06
DDX28	1.28072	1.03349e-20
DDX58	0.732111	3.57662e-08
DEAF1	2.17792	0.00179186
DEPDC1	-1.12991	5.5821e-06
DEPDC1B	0.746034	0.00548199
DEPP1	1.30053	3.35997e-14
DEPTOR	1.38777	6.30906e-09
DES	1.05986	2.82741e-25
DGCR5	-2.96777	1.23813e-06
DGCR6L	0.612922	2.42114e-05
DGCR9	-2.88549	3.61658e-09
DHRS1	1.00903	0.00213111
DHRS3	-1.04152	7.70996e-06
DIAPH2	1.19765	6.2979e-06
DICER1	-0.649076	8.03491e-06
DIP2B	0.67302	0.000673516
DIPK2B	1.74147	7.14591e-05
DIRC3	-2.05871	8.49726e-19
DISP3	-5.49741	2.07735e-09
DKK1	-2.83227	1.1105e-80
DLEU2L	-1.15001	0.00621669
DLGAP1-AS1	1.00699	7.12796e-10
DLK1	3.27989	8.78328e-60
DLL4	1.13851	0.00261329
DMD	2.23164	0.00509778
DMRTA1	1.74402	6.66955e-27
DNAJA1	0.777537	0.00634205
DNAJA2	1.12503	2.37095e-09
DNAJB1	1.1265	0.000135782
DNAJB11	0.98433	2.29334e-11
DNAJB9	1.42745	1.43775e-31
DNAJC1	1.19999	2.48721e-15
DNAJC15	0.479266	0.00183102
DNAJC3-DT	1.1026	2.48762e-11
DNAJC30	1.0184	9.75849e-14
DNAL4	0.74317	1.75981e-08
DNALI1	1.06562	3.77452e-10
DNASE2	1.25223	9.31809e-12
DNHD1	-0.685856	3.9902e-05
DNM3	-1.4756	0.000197347
DNM3OS	-2.63961	1.05866e-75
DNMBP	2.01713	9.8464e-14
DNTTIP2	0.561067	5.73878e-10
DOCK3	-3.23058	2.08213e-05
DOCK4-AS1	-1.12493	0.000187216
DOCK5	0.673276	0.000463146
DOLK	1.17787	3.58618e-11
DONSON	-0.392227	0.0019378
DPH6	1.0382	0.00138563
DPM2	0.960733	7.80448e-20
DPP4	4.25151	0.000437288
DPP4-DT	1.89284	0.00460334
DPY19L3	-1.17533	7.44676e-10
DPYSL2	-1.47381	9.80454e-20
DRAP1	0.505579	3.35083e-05
DRAXIN	-4.17415	3.2227e-200
DRG1	0.415835	9.95698e-05
DSG2	2.43129	3.51703e-18
DSG2-AS1	1.9847	0.00721295
DSP	3.24311	9.97002e-25
DST-AS1	1.43393	0.00552117
DSTN	3.22887	0.00771585
DTX3L	1.63393	4.26832e-11
DTX4	-1.27822	7.16342e-08
DUSP1	1.87251	8.262e-36
DUSP11	0.794528	3.68855e-09
DUSP14	1.26971	0.00229156
DUSP3	1.9207	5.30557e-26
DUSP4	-2.0432	5.16039e-08
DUSP5	3.41017	1.19577e-41
DUSP7	-0.756331	0.00484944
DYNC1LI1	0.712602	2.14721e-05
DYNLT3	0.739784	6.99182e-06
DYRK1A	-0.856943	0.00504742
E2F1	-1.23922	3.30826e-19
EBF1	-2.62705	1.34666e-32
EBF2	-5.2161	9.92657e-84
EBLN3P	0.679011	1.67446e-06
EBNA1BP2	0.899802	0.000253889
EDIL3-DT	1.51972	0.00447989
EDNRB	-2.44897	3.70405e-07
EDNRB-AS1	-3.35631	3.75035e-21
EEF1A2	0.985894	0.00311884
EEF1AKMT4	1.00928	0.000227248
EEF1DP3	1.33848	0.000136582
EFCAB14	1.14467	9.61977e-11
EFHC1	0.543563	0.00948309
EFNA3	-0.800088	0.000191971
EFNA5	1.22736	1.62853e-07
EFNB2	-1.86942	0.0001066
EFNB3	-3.0633	6.37586e-112
EFS	-2.42415	6.4803e-17
EGFEM1P	-4.54149	1.32258e-140
EGOT	2.19519	1.12862e-19
EGR1	1.57082	3.90539e-16
EIF1	0.939926	4.70658e-20
EIF1B	0.550285	2.93653e-07
EIF2B1	0.469453	0.00240451
EIF2B2	0.723505	2.50642e-12
EIF3A	0.72782	2.05524e-10
EIF3G	0.543672	0.000557164
EIF3I	0.771659	6.14725e-09
EIF4EBP1	-0.473201	1.4497e-05
EIF4EBP2	0.590076	0.00612595
EIF4EBP3	1.58367	0.00730048
EIF5AL1	0.925041	0.00554548
EIF5B	0.946977	1.56806e-32
ELAVL4-AS1	-5.00091	3.76038e-06
ELF3-AS1	3.14189	4.73093e-17
ELL3	1.86215	3.93754e-12
ELOA	0.603556	0.00662554
ELOVL4	1.19653	1.66647e-17
ELSPBP1	4.15357	7.57816e-05
EMC10	-1.05234	0.00253569
EMC3	1.08054	4.27511e-12
EMC3-AS1	-1.16338	2.23294e-12
EMC7	1.55028	4.1695e-24
EMILIN1	-2.281	2.31767e-25
EMILIN2	0.714484	0.00635372
EMILIN3	-3.53912	7.90524e-37
EMX1	1.31793	0.00160107
EMX2	2.08978	1.3988e-13
EMX2OS	1.55106	1.04728e-09
EN2	-3.44931	0.00641897
ENDOD1	1.31512	6.48294e-42
ENHO	-1.40941	5.5224e-20
ENOX1	-2.71911	1.84849e-19
ENPEP	3.12261	2.10334e-28
ENPP4	1.22402	2.43697e-17
ENPP6	-2.19335	1.36429e-15
EPAS1	2.71073	0.000391915
EPB41L2	-1.96403	8.73864e-21
EPB41L4A-AS1	0.46699	0.0018738
EPB41L4B	1.60889	4.86244e-07
EPCAM	2.05448	1.68821e-36
EPHA3	-3.33262	0.000111533
EPHB3	-1.27186	1.13495e-07
EPHX4	1.50351	1.28015e-05
EPRS1	0.502868	1.67148e-07
ERBB4	1.57353	5.66398e-10
ERCC5	0.784854	0.00237624
ERFE	3.46859	5.70332e-16
ERICH5	3.07654	5.68421e-44
ERP29	1.14033	1.25609e-08
ERP44	0.77088	1.10866e-10
ERVV-2	4.38887	2.35709e-40
ESAM	2.02518	1.1797e-16
ETFB	1.88508	5.27319e-05
ETS2	1.22828	0.00413972
EVL	-2.03147	0.00453097
EXOC8	1.18293	6.14064e-11
F11R	3.25325	1.46503e-18
F13A1	-2.55249	5.74616e-18
F2RL1	2.58116	1.23151e-10
F8A1	1.33624	0.00705676
FAAH	0.998074	1.79393e-12
FADD	0.786798	3.07875e-09
FADS1	-0.79032	0.000196811
FADS2	-0.799772	0.000280943
FAHD1	1.05905	1.71312e-10
FAM102B	-0.757679	1.04697e-09
FAM110B	-0.944265	1.55526e-06
FAM111A-DT	1.83313	4.45848e-18
FAM122A	1.02026	1.18769e-18
FAM131C	2.18836	0.000118997
FAM133CP	0.913014	0.00371683
FAM136A	2.02877	5.77661e-15
FAM155B	-2.82121	3.77244e-09
FAM160A2	0.768053	0.00114548
FAM162A	0.641953	4.78011e-05
FAM162B	-1.62598	0.0086072
FAM167A-AS1	-3.71562	0.00439907
FAM171A2	-1.51915	9.58836e-25
FAM171B	0.557411	0.000542999
FAM174C	1.49968	7.14281e-23
FAM181B	-2.12938	1.07483e-22
FAM189A1	-3.03634	0.000148858
FAM199X	1.28266	3.92732e-05
FAM201A	2.02329	1.75509e-06
FAM20C	1.2583	3.81064e-06
FAM210B	0.611361	4.53653e-07
FAM43A	0.575525	0.00989354
FAM50A	1.05776	1.20847e-14
FAM53B	-0.982505	2.04913e-16
FAM66C	-1.104	9.76514e-06
FAM78B-AS1	-2.71599	0.0044075
FAM83B	2.53561	1.32799e-20
FAM83F	2.65666	2.34348e-25
FAM89A	0.590061	0.0095372
FANCG	-0.608608	5.71778e-05
FAP	-1.28898	7.77718e-05
FARSA	0.640951	0.00014937
FASTKD5	0.750659	4.97849e-06
FAT3	-3.71483	1.09857e-46
FAU	0.653796	6.00943e-08
FBLL1	-2.36969	7.26636e-09
FBN1	-0.869104	0.00194623
FBN2	-1.24731	3.64051e-06
FBXL17	0.969249	1.31659e-09
FBXL7	-1.88526	1.07187e-11
FBXL8	2.24289	3.95391e-08
FBXO2	2.28082	1.34464e-21
FBXO27	1.62629	3.5582e-06
FBXO33	0.57502	4.89085e-05
FBXO5	-0.864119	0.0099577
FBXO8	1.16863	7.53786e-11
FBXO9	1.40518	1.76788e-15
FBXW7	1.4887	5.3885e-07
FCGRT	2.49754	0.0023443
FDX1	0.653008	4.8428e-05
FDX2	0.91326	1.63677e-11
FEM1B	0.392651	0.000791289
FEZ1	-3.8014	1.94897e-07
FGA	3.96588	4.03211e-10
FGB	2.91423	1.39348e-49
FGD6	0.887623	5.20391e-15
FGF10	-1.96483	1.04093e-08
FGF10-AS1	-3.68112	2.36499e-05
FGF14-IT1	-2.96784	0.000283349
FGF4	-1.53255	0.000255513
FGF7	-1.12427	3.77206e-07
FGFBP3	-1.66732	6.9209e-10
FGFR2	-2.23269	1.21989e-08
FIBIN	-1.88787	1.35376e-35
FIRRE	-1.12342	0.000288426
FIS1	1.21334	6.7304e-24
FITM1	-0.807156	2.27808e-10
FITM2	1.03034	3.06416e-13
FJX1	0.724077	6.58543e-06
FLJ12825	-2.76054	1.18774e-31
FLJ32255	1.75504	0.00614625
FLT1	1.97969	6.83306e-10
FMN2	-4.42608	0.00026574
FMO1	2.10023	0.00209761
FNBP1L	1.04761	2.11247e-07
FNDC5	-1.88095	2.46638e-12
FOS	3.34733	1.07983e-37
FOSL2	1.70769	4.71414e-05
FOXA3	3.4985	1.93054e-36
FOXB1	-2.52667	0.000726072
FOXC1	2.42392	8.66077e-34
FOXC2	2.09215	8.93356e-13
FOXCUT	3.43862	4.31064e-24
FOXD1	2.55545	1.92186e-18
FOXD2	1.25729	6.80167e-08
FOXD2-AS1	1.0464	0.00145394
FOXD3	-2.55653	1.3827e-09
FOXD3-AS1	-3.01892	0.00049618
FOXI3	2.52128	0.00468652
FOXJ1	1.00262	1.38385e-10
FOXL1	1.84736	6.32509e-18
FOXO1	0.920176	3.32072e-05
FOXP1	2.033	0.000149212
FOXQ1	1.80169	1.8083e-05
FRAS1	1.6083	2.32136e-09
FRAT2	0.616682	0.00782069
FREM2	1.79383	3.65668e-17
FRG1CP	0.777746	5.7724e-10
FRK	2.3833	2.2893e-17
FRMD4A	-5.07116	3.74781e-09
FRMPD2	5.63666	6.8148e-07
FRRS1L	-2.85903	1.2324e-26
FRZB	-3.6877	3.08623e-190
FSCN1	-1.10087	3.33171e-09
FSTL3	2.1506	1.55124e-56
FTH1	1.72593	8.24849e-61
FTO	-0.668987	0.0092295
FTSJ3	0.758261	2.94967e-06
FUCA2	1.56938	4.17021e-17
FUNDC1	0.837038	8.18776e-11
FXYD2	2.46891	3.14156e-25
FZD10	-5.55526	3.34526e-126
FZD10-AS1	-4.84626	7.1571e-77
FZD2	-1.34835	3.61228e-24
FZD4	0.919247	9.34157e-07
FZD5	1.9284	0.000322639
FZD7	-0.969935	8.14844e-05
FZD9	-0.852917	4.66994e-06
G0S2	1.63046	2.85088e-15
GABARAP	1.21857	8.54073e-33
GABARAPL1	1.80336	6.49447e-26
GABARAPL2	1.05991	1.04454e-41
GABPB1-IT1	-1.02432	1.35681e-10
GABRA5	-4.47664	4.41617e-12
GABRB3	-3.43212	2.48101e-05
GABRG3	-3.89614	0.0001554
GABRG3-AS1	-3.05023	0.00641897
GADD45GIP1	0.619218	2.1296e-05
GAL	4.60395	3.33821e-16
GAL3ST4	-0.794907	0.000711943
GALK1	0.604611	0.00407131
GALM	1.43204	4.64011e-12
GALNT14	2.0222	8.27194e-09
GALNT16	-2.71099	0.000492209
GALNT18	1.18535	2.00164e-05
GAMT	1.16607	2.27344e-13
GANC	0.625091	0.00518717
GAP43	-3.82627	0.000155326
GAREM1	1.81614	4.92667e-07
GAS1	-1.93522	6.21615e-79
GAS1RR	-1.28511	5.51623e-07
GAS2L2	-3.1775	0.001373
GAS6	1.59813	1.20179e-18
GAS6-DT	2.94664	0.0031503
GASAL1	1.61916	2.50722e-07
GATA2-AS1	-1.17191	0.00206842
GBE1	1.53798	9.13579e-21
GBP2	2.36595	3.89427e-19
GCHFR	1.37278	1.13609e-05
GCNT2	2.30817	8.36191e-05
GCNT3	4.03343	3.4256e-23
GCNT4	2.01199	1.68779e-36
GDAP1	-0.834304	0.00623943
GDF10	-8.23793	9.58446e-150
GDF11	-0.942591	8.67221e-09
GDF15	6.37564	1.808e-19
GDF7	-3.65305	1.08744e-190
GDI1	-0.693479	1.17641e-06
GET4	0.92987	1.08066e-16
GFPT2	-0.720542	0.000769948
GFRA3	3.49697	6.53426e-20
GHITM	0.828984	6.71808e-09
GINM1	0.971218	1.39664e-12
GINS2	-0.931331	6.37335e-33
GIPC2	1.31767	3.3686e-06
GJD2	-1.87812	0.000902293
GLI2	-3.0953	0.000315717
GLI3	-1.01656	6.01492e-05
GLRX2	1.38118	1.15708e-06
GLS	1.13263	4.7426e-35
GLUD2	0.84872	0.000197499
GM2A	1.00877	3.95117e-06
GMDS-DT	0.827188	0.000177988
GMNC	1.68011	5.02569e-11
GNAI1	1.40045	4.9286e-17
GNAQ	0.462029	0.00130756
GNAZ	-0.936099	0.000413433
GNG11	1.04332	1.92244e-07
GNG12-AS1	-1.27588	5.68579e-07
GNG8	-2.67783	0.00114873
GNL1	1.48875	0.000386881
GNS	1.44096	7.35293e-10
GOLGA2P11	3.16072	4.72508e-16
GOLGA2P5	1.33083	4.90907e-06
GOLGA7B	-1.83794	0.00684972
GOLM1	2.1129	0.00299204
GOLPH3	0.893015	0.000134975
GOT1	1.17111	1.32569e-13
GPAA1	0.997878	1.22261e-11
GPATCH2	0.94476	4.04825e-05
GPATCH3	0.953657	8.29469e-10
GPC2	-2.97386	9.23263e-110
GPC3-AS1	-1.98559	0.00169253
GPC6	1.34994	1.05103e-33
GPM6A	-3.70681	1.12637e-11
GPN2	0.601705	2.34289e-09
GPR137C	-1.11645	0.000158584
GPR174	1.32789	7.9723e-06
GPR180	0.428331	6.89877e-05
GPR27	-0.975222	2.92786e-08
GPR37	1.09087	9.60264e-07
GPR39	1.98729	1.27252e-05
GPR50	2.42483	0.00243659
GPR87	1.9938	7.35164e-10
GPRC5A	2.9981	5.48821e-19
GPRC5C	1.80476	2.34466e-06
GPRIN1	-2.24371	9.98535e-17
GPS2	1.27424	8.74857e-08
GREB1	-2.20249	0.00484371
GRHL2	3.15695	0.000146675
GRID2	-5.98035	4.86105e-10
GRIK1-AS2	2.01001	3.8111e-09
GRIK3	-3.13078	2.04524e-08
GRM7	-3.42198	4.33583e-05
GRPEL1	0.558491	0.000408231
GRPR	2.14483	3.11437e-09
GS1-24F4.2	-2.5365	0.00123901
GSE1	-1.88719	0.00212521
GSK3B	-0.507017	0.00415797
GSN-AS1	1.33351	0.000528506
GSTM2P1	1.52606	0.000232524
GSTM4	1.40419	0.00105904
GSTP1	1.77482	4.63332e-47
GTF2E1	0.676159	5.27019e-09
GTF3A	1.01678	2.96497e-20
GTF3C6	0.629056	3.40568e-08
GULP1	1.40631	6.09203e-05
GUSBP1	-0.738131	0.00046256
H1-10	-0.903355	0.000143088
H1-2	-1.15267	6.3459e-36
H1-3	-2.00467	1.67788e-201
H1-4	-1.37937	2.10712e-36
H1-5	-2.60619	2.37091e-112
H1FX-AS1	-1.27895	2.12512e-05
H2AC11	-2.13011	1.00453e-198
H2AC12	-1.8605	7.22862e-191
H2AC13	-2.17624	6.64604e-132
H2AC14	-2.16542	2.85923e-17
H2AC15	-1.59749	2.40703e-37
H2AC16	-2.12057	7.55241e-54
H2AC17	-1.4301	1.25812e-105
H2AC18	-1.19808	8.83383e-06
H2AC20	-1.01597	1.65984e-47
H2AC21	-1.73263	4.84393e-151
H2AC4	-2.43491	7.91667e-94
H2AC6	-0.650831	4.78929e-09
H2AC8	-1.47824	9.24798e-58
H2AW	-0.723762	2.58183e-07
H2AX	-0.766292	6.20254e-13
H2BC10	-2.03542	2.9349e-117
H2BC11	-1.97122	8.4598e-156
H2BC12	0.977566	3.33358e-05
H2BC13	-3.18886	3.59528e-83
H2BC14	-2.6318	6.54422e-93
H2BC15	-0.873988	1.73189e-37
H2BC17	-1.62064	3.04036e-35
H2BC21	-1.1	4.50838e-17
H2BC3	-2.49349	3.94398e-80
H2BC4	-1.11815	6.85096e-27
H2BC6	-2.00174	1.05711e-39
H2BC7	-2.16074	3.29232e-118
H2BC8	-1.66705	2.76088e-93
H2BC9	-1.29775	2.23098e-44
H2BU1	-1.82204	1.53555e-22
H3-3B	0.366507	0.00552617
H3C1	-1.04218	7.57214e-18
H3C10	-2.25438	6.05568e-172
H3C11	-2.63794	5.3104e-146
H3C12	-3.16707	0
H3C13	-2.57155	8.18169e-76
H3C15	-2.14015	0.00137718
H3C2	-2.01666	1.02175e-114
H3C3	-1.99069	5.85709e-146
H3C4	-2.08825	6.82886e-78
H3C6	-1.44796	1.48238e-75
H3C7	-1.91677	2.20001e-60
H3C8	-2.23782	6.93072e-125
H4C1	-0.898789	1.75485e-15
H4C13	-2.23145	9.1455e-48
H4C2	-1.8396	4.30977e-92
H4C3	-1.20533	1.46503e-18
H4C4	-1.77737	4.50803e-65
H4C6	-0.994698	6.84021e-14
H4C8	-0.766426	3.46637e-09
H4C9	-1.88738	9.33045e-43
HADHA	0.917192	1.27478e-09
HAGLROS	1.18874	2.32145e-08
HAS2	-1.28947	1.62964e-22
HAUS7	1.62883	0.00703577
HAVCR2	2.02606	4.56136e-16
HBD	1.27794	0.000427984
HBEGF	3.0115	7.30641e-34
HDAC4	-1.49504	2.36188e-07
HDGFL3	-0.578102	2.35017e-06
HDHD3	1.43917	2.77255e-08
HEATR5A	0.888048	1.01457e-15
HEBP1	0.797666	0.000300242
HELLS	-0.950146	2.92921e-08
HERC2P2	0.608417	7.49574e-05
HES1	0.908547	2.41421e-34
HEXB	2.40326	1.96812e-35
HEXIM1	0.686744	4.08471e-07
HHIP	-1.83995	3.91306e-10
HHIP-AS1	-1.93033	1.23179e-06
HIC1	-2.48596	7.04944e-12
HIGD2A	1	1.37254e-22
HINT3	0.682267	9.69742e-05
HLA-A	2.58961	3.26221e-64
HLA-B	2.40112	4.58989e-12
HLA-C	2.07587	1.05969e-15
HLA-DMB	3.5315	0.000677612
HLA-DPB1	1.29502	0.00055956
HMGA2	-1.21098	2.29705e-06
HMGA2-AS1	-1.35599	6.38567e-14
HMGCL	1.30893	3.54589e-07
HMGN2	0.469364	0.000499087
HMGN3	0.974074	2.65546e-05
HMGN3-AS1	0.883705	4.40518e-07
HMGN5	0.801152	0.00101382
HMOX1	2.27304	8.38053e-30
HNF1A-AS1	1.43903	4.01629e-08
HNRNPA0	-0.714728	0.00216406
HOGA1	1.78715	5.85473e-14
HOMER1	0.714892	0.000428579
HOMER2	0.473736	0.00888244
HOXA-AS2	0.663425	0.00082648
HOXA10	-1.96142	8.00596e-17
HOXA10-AS	-1.82869	0.00250192
HOXA3	-1.07864	4.74767e-10
HOXA4	-0.498981	0.00261329
HOXA5	0.621408	1.50344e-07
HOXA6	-2.08582	9.18319e-29
HOXA9	-1.37495	1.1468e-10
HOXB-AS3	-2.16214	5.47724e-16
HOXB1	-3.51865	4.31979e-22
HOXB2	-1.09458	0.00229809
HOXB3	-1.96088	4.83249e-26
HOXB4	-0.995211	2.99312e-26
HOXB5	-2.11556	1.12515e-57
HOXB6	-2.10207	7.72804e-17
HOXB9	-2.1128	6.50834e-27
HOXC-AS1	-3.23065	1.61837e-11
HOXC-AS2	-4.84297	1.7245e-22
HOXC10	-3.39501	1.13221e-28
HOXC5	-1.65067	9.80544e-08
HOXC8	-1.0036	3.24992e-11
HOXC9	-2.21124	4.15838e-39
HOXD1	2.68085	1.78668e-55
HOXD3	-1.17734	0.000147929
HOXD4	-1.00479	2.06149e-44
HOXD9	0.583632	0.00155497
HP1BP3	-1.41433	2.30469e-06
HPDL	-1.38902	1.21173e-05
HPN	1.68201	0.00149139
HPRT1	0.837083	1.80853e-08
HRAT92	2.86315	3.77099e-33
HS3ST3A1	-1.64365	3.66011e-09
HS6ST3	-3.55977	1.42656e-13
HSBP1L1	2.32822	5.19904e-54
HSD11B2	0.695535	0.000413236
HSD17B7P2	-1.20887	0.00743405
HSP90B1	1.18056	2.34422e-16
HSP90B2P	1.24025	1.12261e-20
HSPA2	2.30849	3.57171e-18
HSPA4	0.760273	2.76306e-09
HSPA5	1.18408	5.66477e-13
HSPA9	0.852875	7.50218e-10
HSPB1	0.703777	5.10781e-11
HSPB8	3.51609	5.41357e-53
HTATSF1P2	-1.48156	1.60513e-14
HTRA1	1.97613	7.91765e-22
HUNK	-1.79649	0.00291776
HYMAI	-1.02233	1.90482e-05
IARS2	0.820566	8.94293e-08
ICAM1	4.89911	4.13e-27
ICMT	1.14737	4.24346e-13
ID1	1.71949	2.64542e-10
ID2	1.27235	7.58779e-21
ID3	1.27389	5.95864e-14
ID4	0.673023	2.60182e-12
IER2	0.719134	0.000118298
IER3IP1	0.759526	0.000127917
IER5L	1.21967	1.64397e-11
IFI27L2	3.19163	1.28665e-07
IFI30	3.24717	2.2325e-73
IFI44	-3.01692	4.22562e-06
IFIH1	2.33892	3.8194e-21
IFITM1	1.04923	2.4763e-19
IFITM2	0.560513	0.005416
IFNAR1	1.02917	0.00179666
IFRD2	0.608013	0.00827135
IFT57	0.495736	9.63669e-06
IGF2-AS	-2.37675	7.02643e-06
IGF2BP3	-1.73032	0.00425282
IGFBP1	3.3232	0.000148071
IGFBP4	0.939913	0.000176542
IGFBP5	-2.14512	1.82121e-10
IGFBP6	2.32648	1.46924e-29
IGFBP7	1.50524	9.08876e-21
IGFBPL1	-5.36024	1.22362e-237
IGFL4	-1.1082	1.78407e-05
IGIP	0.884471	0.000859548
IGLON5	-2.59545	8.68914e-63
IL10RB	1.69942	7.74422e-44
IL13RA2	-3.15301	2.74835e-13
IL15	3.50761	0.0035768
IL1R1	5.83928	1.27478e-09
IL1RAPL1	-1.95023	4.9138e-05
IL1RAPL2	-3.93852	3.02463e-21
IL32	3.31808	0.00025726
ILDR2	1.29621	1.06377e-09
ILF3-DT	0.507048	0.0029877
IMMP2L	-0.818388	0.000708753
IMP3	0.723906	0.000132779
INA	-2.9736	3.84316e-70
INF2	1.31507	0.000133396
INHA	1.25756	0.00893354
INHBB	-4.97408	6.61393e-27
INHBE	1.41645	0.000114209
INSM1	-9.15036	5.98634e-74
INSRR	-2.3814	0.00144987
INSYN1	1.01403	0.000650522
INTS6	-0.542277	0.000217763
INTS6L	-1.11197	6.17858e-17
INTU	0.431694	0.000133879
IP6K3	2.78757	0.000391915
IPW	0.526303	3.64739e-05
IQCJ-SCHIP1-AS1	1.4742	7.47574e-06
IQGAP1	1.72376	9.02526e-21
IQSEC2	1.1318	2.41669e-05
IRAK1BP1	-0.65122	0.000462419
IRAK2	3.84292	1.18018e-36
IRF1-AS1	1.20612	0.00574594
IRF6	3.16402	6.29246e-08
IRF9	2.1752	2.20469e-46
IRS1	-1.37798	1.71986e-10
IRS2	1.02845	8.14512e-07
ISCA1	0.806688	8.7156e-09
ISG15	1.11938	1.59447e-08
ISM1	-3.07778	1.4748e-40
ISOC1	0.726784	0.00019636
ITCH	-0.926398	0.00587341
ITFG1	1.24557	1.44829e-17
ITGA1	2.4868	9.34983e-30
ITGA4	1.06568	1.19347e-07
ITGA9	-1.29787	7.72863e-09
ITGB1	2.05307	1.60068e-08
ITGB3	2.54798	1.15512e-10
ITIH2	1.54923	0.000246049
ITM2B	2.12168	9.98915e-31
ITPKB	-1.44409	2.84606e-06
ITPR3	4.17663	0.000135104
JAG1	1.51	6.28728e-14
JAM2	-3.22644	0.00184913
JHY	0.827493	0.00504156
JMJD7	0.628711	0.00049632
JPT2	0.710855	1.2575e-05
JTB	0.858984	3.04191e-32
JUN	1.04018	6.197e-15
JUNB	2.45643	1.99512e-45
KAAG1	2.48724	1.16039e-09
KALRN	-1.12016	0.000232339
KANSL2	0.405416	0.00758655
KATNB1	0.67978	4.10119e-05
KBTBD7	0.287251	0.00469632
KCNA5	1.79176	4.63348e-08
KCNC1	-2.72695	3.9902e-05
KCND2	-2.27356	0.00198829
KCNE4	-1.08127	1.47549e-05
KCNF1	-3.49537	2.71041e-17
KCNJ10	0.972693	0.000288748
KCNJ15	1.92661	2.33803e-14
KCNJ16	3.09306	1.13887e-07
KCNJ8	2.54402	6.22297e-08
KCNK10	-3.56578	0.000777516
KCNK12	-1.15173	0.000371481
KCNMA1	-2.00449	7.57249e-12
KCNQ1OT1	-0.956955	1.14561e-15
KCNV1	3.27411	1.66107e-16
KDELR1	0.728905	0.0029366
KDELR2	0.53332	0.000560464
KDELR3	1.22678	4.48498e-15
KDM5A	0.503485	0.000221181
KDM7A-DT	1.51316	1.66718e-05
KDR	1.49018	0.000131668
KERA	-4.02117	0.00101382
KIAA1257	-3.95134	3.85574e-06
KIAA1549L	-2.46332	1.70918e-06
KIAA1614	-1.41012	8.30919e-17
KIAA1958	-0.754603	0.000857136
KIF11	-1.42911	1.49057e-15
KIF12	1.93107	3.45604e-08
KIF18B	-2.60393	2.92675e-05
KIF20A	-1.38797	3.2254e-20
KIF4A	-1.20364	1.30959e-16
KIF4B	-1.20586	0.000216405
KIF6	1.93809	1.02118e-07
KIFBP	0.939593	8.76332e-10
KIRREL1-IT1	1.47231	7.53258e-10
KL	3.224	7.16815e-29
KLC1	-0.555435	0.0018547
KLF10	1.43931	7.23092e-05
KLF2	1.37181	0.000203479
KLF5	1.72548	1.07257e-05
KLF9	1.2032	3.59713e-14
KLHDC7A	2.96819	3.43645e-14
KLHDC8A	-3.85525	7.3842e-10
KLHL25	-1.03613	2.12743e-14
KLHL35	-3.08565	6.04882e-21
KLHL38	2.48016	4.35144e-12
KLLN	1.16856	0.00161814
KLRG2	4.32938	3.59713e-14
KMO	2.27689	9.33085e-17
KNDC1	1.48233	0.000197254
KNTC1	-1.84145	0.000100359
KRT16	3.58866	0.00187116
KRT17	4.84536	2.32088e-114
KRT19	3.82262	1.85553e-46
KRT222	1.30588	0.000111121
KRTCAP2	1.61766	3.17592e-27
KYNU	2.29822	2.27426e-11
LACTB2	1.63097	3.27808e-14
LAD1	2.33385	2.11535e-36
LAMA1	1.89604	3.34474e-08
LAMB1	2.38334	9.30275e-13
LAMC1	1.93829	1.34888e-12
LAMC2	4.60296	6.52088e-86
LAMP1	1.79502	4.28981e-12
LAMP2	0.937355	1.94785e-10
LAMP3	2.71349	5.46832e-05
LAMP5-AS1	-3.2688	1.45648e-07
LAMTOR1	1.16801	1.68093e-24
LAMTOR5	0.856962	5.95426e-08
LAP3	1.23739	5.42578e-31
LAPTM4A	1.05343	4.67689e-16
LBH	0.756717	1.81128e-06
LBX1	-2.98812	0.000391274
LCN2	7.52742	1.68015e-34
LCP2	-3.55692	6.07637e-16
LDOC1	1.51214	8.61161e-28
LEFTY1	2.94831	7.92706e-46
LEPROTL1	1.46252	3.71697e-05
LGALS1	-0.730479	0.000274965
LGALS2	1.64782	3.78497e-17
LGALS3BP	1.29808	8.21111e-08
LGALS8-AS1	2.47457	9.17391e-08
LGALSL	0.683148	0.000244986
LGSN	2.90779	3.21965e-06
LHFPL3-AS2	2.82742	5.92115e-55
LHX5	-6.5031	3.24941e-28
LHX5-AS1	-5.30354	7.37984e-19
LIMD2	-1.64043	2.72089e-05
LINC00240	1.77545	1.06824e-06
LINC00324	1.50897	1.94982e-11
LINC00342	-0.823581	6.06332e-09
LINC00346	2.86476	3.37462e-06
LINC00368	-4.22319	1.28081e-07
LINC00379	1.48691	0.00921411
LINC00410	2.98692	4.11969e-05
LINC00461	-6.92607	4.41767e-32
LINC00473	3.99511	3.7571e-14
LINC00475	2.90306	2.89997e-14
LINC00488	3.91505	8.91335e-33
LINC00511	1.75953	0.00859838
LINC00519	3.93906	8.68193e-05
LINC00599	-6.59946	3.89443e-140
LINC00621	-1.0104	2.14807e-07
LINC00626	-1.98658	3.07111e-08
LINC00632	-1.75524	0.000435134
LINC00634	-4.10348	1.29999e-05
LINC00643	-4.21633	7.33564e-60
LINC00645	1.56135	4.36425e-13
LINC00674	0.531882	0.00279993
LINC00689	-2.30437	0.00132049
LINC00857	3.72379	2.72221e-05
LINC00928	-9.05066	1.25069e-32
LINC00943	-4.87644	7.51621e-11
LINC00954	0.894022	0.000277406
LINC00958	2.83776	6.48294e-42
LINC00963	1.49382	6.30971e-19
LINC01000	-0.504372	4.45177e-05
LINC01014	2.48344	2.45193e-05
LINC01116	1.26934	8.93727e-11
LINC01122	-2.2432	7.62064e-09
LINC01137	2.80324	1.14926e-15
LINC01159	0.968489	5.22512e-06
LINC01173	2.4621	0.00182054
LINC01197	1.1891	0.000132627
LINC01248	-3.25892	5.15734e-06
LINC01266	-2.60587	1.86802e-47
LINC01289	-6.63271	4.16918e-13
LINC01303	3.14555	3.94104e-07
LINC01312	2.4896	2.39479e-08
LINC01320	3.49909	1.22397e-79
LINC01389	1.14441	0.00214296
LINC01405	2.22157	3.3153e-13
LINC01414	-5.7675	4.61503e-16
LINC01508	1.35531	3.67467e-07
LINC01512	2.34919	0.00238313
LINC01532	3.56064	5.2149e-07
LINC01555	2.42808	0.000525493
LINC01594	2.2046	8.1469e-09
LINC01597	-1.18614	3.18832e-05
LINC01614	3.68289	3.53632e-21
LINC01629	6.47509	3.05487e-14
LINC01671	3.19523	3.41348e-29
LINC01686	-1.40588	0.00138193
LINC01738	2.14406	4.59973e-08
LINC01748	1.76475	0.00536671
LINC01770	2.57548	0.000390383
LINC01776	-2.65313	0.00167743
LINC01797	-2.84507	0.000284391
LINC01798	-2.78108	9.34103e-25
LINC01799	-3.36099	1.53663e-05
LINC01836	2.21587	0.00034285
LINC01843	3.35655	0.00246309
LINC01844	-4.13706	0.000154556
LINC01894	-2.11525	1.74254e-11
LINC01918	-2.73497	0.0026826
LINC01933	-1.99681	3.7557e-07
LINC01948	1.47065	0.00488058
LINC01993	1.30145	0.00198191
LINC02024	-3.17383	0.00647882
LINC02038	3.19303	2.92513e-67
LINC02060	-3.6627	2.36884e-18
LINC02082	-4.54522	1.20296e-11
LINC02126	2.16579	2.95243e-05
LINC02149	2.62125	8.01539e-09
LINC02200	-2.98934	0.000663554
LINC02223	-3.68605	1.58626e-05
LINC02341	3.06014	1.14247e-09
LINC02344	-3.30355	0.000809346
LINC02367	-3.24834	1.09173e-10
LINC02397	-0.970741	0.000141114
LINC02437	3.37439	2.89351e-07
LINC02478	1.38916	0.00317205
LINC02510	-2.11349	0.00348525
LINC02532	1.7401	3.94754e-06
LINC02587	-4.05754	1.08388e-07
LINC02600	1.44098	0.00069912
LINC02613	2.41977	0.00621102
LINC02691	-3.24756	1.01655e-08
LINC02693	-0.953067	1.65863e-05
LINC02698	2.34772	0.00428042
LINC02703	2.28404	3.23795e-07
LINC02846	2.59026	2.96346e-08
LINC02864	1.32234	3.27046e-06
LINCMD1	-2.03181	4.8312e-30
LINCR-0003	-2.18748	0.00486647
LINP1	2.43212	4.63004e-05
LIPC	4.06307	2.02503e-09
LIX1	-2.06417	6.6158e-29
LLGL2	2.59042	1.97472e-11
LLPH	0.404758	0.00114613
LMAN1	0.551134	0.000922782
LMAN2	1.60518	6.81457e-35
LMBRD1	1.32946	3.2984e-09
LMCD1	1.17284	0.00619956
LMF1	-1.61401	2.74384e-19
LMNB2	-2.02802	5.92961e-29
LMO3	-3.95126	8.24924e-05
LMO7	2.85256	6.12228e-10
LMOD2	1.50319	9.83149e-26
LNCSRLR	1.9738	1.63021e-10
LNCTAM34A	2.42158	0.00187153
LNP1	-0.78613	0.000824589
LOC100128059	-3.24768	0.00774055
LOC100128885	-1.67492	7.01247e-08
LOC100129434	3.00791	1.07415e-06
LOC100130207	0.96497	8.52385e-13
LOC100130264	-2.40725	8.4551e-05
LOC100270746	1.60631	3.43554e-06
LOC100289511	1.17222	0.00071158
LOC100422781	-3.16818	7.42599e-26
LOC100505502	-3.08038	5.09524e-27
LOC100505795	-1.87263	8.06106e-09
LOC100505978	-5.68446	7.00072e-24
LOC100506302	0.928331	0.00027446
LOC100506444	2.56076	2.97905e-05
LOC100506472	-1.23431	0.00103066
LOC100506691	1.91777	9.42533e-17
LOC100507053	-1.25759	2.46305e-13
LOC100507351	0.90359	0.00347081
LOC100507373	-0.91072	0.00141902
LOC100507507	1.02672	8.92686e-14
LOC100507516	2.70189	5.47983e-34
LOC100996419	0.83842	0.000629825
LOC100996549	2.42581	2.578e-20
LOC100996724	1.61391	0.000781703
LOC101926908	-2.29552	4.8616e-06
LOC101926953	-3.39044	8.2035e-06
LOC101927000	2.46584	1.61995e-11
LOC101927045	0.841711	0.000203428
LOC101927188	1.56582	7.95651e-05
LOC101927248	-3.36506	0.000418128
LOC101927314	-3.31192	1.76233e-17
LOC101927374	-3.31979	0.000111366
LOC101927383	2.50776	0.00104087
LOC101927391	0.921874	0.0056199
LOC101927516	-1.19582	3.27156e-05
LOC101927539	-1.5132	0.000505683
LOC101927551	-2.23756	1.2017e-08
LOC101927558	-6.63001	5.20332e-36
LOC101927613	-3.31467	5.71039e-07
LOC101927751	4.11479	0.000548854
LOC101927759	-1.69618	2.97056e-06
LOC101927884	2.88114	1.95977e-07
LOC101927947	-4.55864	1.13771e-09
LOC101927960	2.23884	1.54945e-26
LOC101928123	1.71407	3.00239e-05
LOC101928152	2.47925	9.98214e-06
LOC101928266	-3.71357	6.08321e-07
LOC101928279	-2.61593	4.99232e-07
LOC101928351	1.21717	1.34416e-05
LOC101928389	1.401	5.78454e-05
LOC101928419	4.11379	1.52782e-09
LOC101928437	3.02742	2.38169e-06
LOC101928453	-4.57791	6.46673e-10
LOC101928553	-2.84966	0.00782586
LOC101928590	-3.58515	5.06055e-05
LOC101928595	-0.894529	1.27614e-11
LOC101928760	-1.9141	8.0523e-05
LOC101928796	2.15702	9.9992e-07
LOC101928847	-1.49581	0.000717983
LOC101928849	-1.73306	3.65035e-06
LOC101928929	-4.86451	1.75129e-11
LOC101929188	2.72064	5.26366e-05
LOC101929343	2.89815	6.53565e-16
LOC101929415	-3.67487	0.00905571
LOC101929420	3.78531	0.000837927
LOC101929524	2.33558	9.14199e-05
LOC101929563	-3.55092	1.30717e-16
LOC101929594	-1.60984	5.69069e-06
LOC101929633	2.29069	7.2883e-10
LOC101929653	-3.86417	2.42114e-05
LOC101929679	-1.66907	0.00748438
LOC101929704	1.05384	0.00845606
LOC101929709	0.723506	6.02232e-08
LOC101930085	0.658917	1.75479e-05
LOC102723409	1.53955	1.65742e-06
LOC102723604	-3.58637	0.00138027
LOC102723639	-4.9296	7.32085e-19
LOC102723686	1.36457	4.96232e-06
LOC102724015	1.70397	0.00564496
LOC102724019	-2.43191	7.62064e-09
LOC102724068	0.878835	0.00226148
LOC102724135	-1.36495	0.00355875
LOC102724250	-0.803687	0.00316784
LOC102724532	1.26044	0.000572991
LOC102724557	2.07309	1.03857e-05
LOC102724660	-1.36712	0.000132627
LOC102724748	1.47399	5.30358e-12
LOC102724749	-4.21947	4.41536e-16
LOC102724949	-2.19661	1.26246e-11
LOC104054148	-3.51565	9.06638e-06
LOC105369151	-3.30492	4.80211e-77
LOC105369306	2.57565	0.000416773
LOC105369406	-4.02522	8.29134e-05
LOC105369416	-1.31941	0.00144871
LOC105369456	-4.59357	1.28759e-05
LOC105369464	-2.26677	0.000367918
LOC105369498	2.22045	2.00118e-09
LOC105369530	-2.79518	0.000444362
LOC105369533	1.07952	0.00153635
LOC105369558	-3.59277	2.82549e-06
LOC105369559	-3.98335	1.8901e-15
LOC105369561	-4.76401	5.43048e-07
LOC105369669	1.48073	7.82486e-11
LOC105369672	1.64184	4.55565e-21
LOC105369673	2.07518	5.76402e-22
LOC105369697	-2.15525	0.00474803
LOC105369795	2.94957	0.00139649
LOC105369833	-4.67332	2.39621e-05
LOC105369842	4.41194	0.000154556
LOC105369863	-2.84437	0.000274541
LOC105369867	2.37796	1.88442e-32
LOC105369890	-3.34433	3.27928e-18
LOC105369898	-4.38515	2.01282e-21
LOC105370021	-4.12872	0.00439907
LOC105370022	-6.69766	9.08426e-16
LOC105370064	3.27308	4.9974e-33
LOC105370109	-1.55158	0.00192621
LOC105370170	-2.34787	8.64165e-13
LOC105370443	-1.62998	3.1165e-08
LOC105370569	-0.732598	0.0075688
LOC105370583	-2.71961	4.0013e-06
LOC105370764	1.70153	0.000462189
LOC105370826	1.61997	3.4309e-06
LOC105370841	-1.52939	0.000954051
LOC105370846	-1.37722	0.000443301
LOC105370877	-0.812325	0.00171129
LOC105370906	-2.75825	0.00776423
LOC105370964	-8.07994	2.7762e-14
LOC105371031	-8.08326	5.97608e-20
LOC105371240	1.7243	4.01806e-05
LOC105371267	3.0981	4.32908e-49
LOC105371354	-0.956548	0.00016535
LOC105371466	-2.55586	4.37436e-14
LOC105371618	2.17954	6.69378e-11
LOC105371619	2.03051	0.00340953
LOC105371622	0.757256	0.00969859
LOC105371695	4.25456	1.74774e-09
LOC105371709	1.29298	4.96136e-09
LOC105371732	-6.39132	1.94921e-19
LOC105371856	-1.56643	0.000123716
LOC105371880	-2.27449	0.00210055
LOC105371903	-1.63137	3.05789e-05
LOC105372095	-4.45194	9.2381e-06
LOC105372105	-1.42623	0.00356247
LOC105372210	-2.92066	7.861e-05
LOC105372249	-2.47825	2.12512e-05
LOC105372317	2.98044	2.3414e-13
LOC105372506	2.95604	8.71242e-05
LOC105372539	-2.55631	6.53598e-13
LOC105372613	3.14395	5.51268e-26
LOC105372646	-4.69646	4.55693e-05
LOC105372703	-3.91956	7.63664e-05
LOC105372707	1.73887	1.52165e-07
LOC105372801	2.26927	0.00132446
LOC105372838	2.16749	5.41681e-08
LOC105372857	2.93384	2.13404e-51
LOC105372884	-2.23092	6.21183e-14
LOC105372964	-1.39585	0.000313362
LOC105372976	-0.734431	0.00855685
LOC105373057	-2.52803	0.00270472
LOC105373063	-2.3841	5.03746e-13
LOC105373142	1.20367	6.544e-05
LOC105373204	-2.13115	8.47787e-05
LOC105373224	1.80448	5.39693e-07
LOC105373241	-4.36537	0.000473895
LOC105373242	2.44568	3.17991e-05
LOC105373273	2.21392	6.21313e-07
LOC105373303	-2.51556	0.000217763
LOC105373347	2.701	3.84017e-19
LOC105373424	-4.10839	0.000246808
LOC105373449	-1.19383	6.24025e-06
LOC105373572	-4.62637	8.29134e-05
LOC105373692	2.91827	6.0878e-11
LOC105373717	2.56057	3.46029e-12
LOC105373748	1.30847	0.00193947
LOC105373856	2.06858	1.90124e-09
LOC105373857	1.8189	2.16665e-06
LOC105373991	1.62455	0.00311327
LOC105374003	3.77442	2.84942e-09
LOC105374010	-0.962546	0.00463272
LOC105374040	2.205	3.91491e-07
LOC105374041	1.68013	2.14377e-10
LOC105374042	-3.52462	0.00439907
LOC105374054	-4.04765	1.16951e-08
LOC105374056	-3.49885	5.90826e-15
LOC105374062	2.68902	1.06334e-09
LOC105374118	3.28088	0.00139649
LOC105374152	-0.631119	0.00383841
LOC105374200	-5.51817	2.34206e-12
LOC105374235	-2.16801	0.00739526
LOC105374296	-1.7766	0.00322484
LOC105374325	1.03356	1.91643e-07
LOC105374458	4.15048	0.00015336
LOC105374639	-4.80225	5.30291e-22
LOC105374646	-1.46719	7.55159e-05
LOC105374655	1.80434	3.03025e-09
LOC105374664	-4.01118	8.95593e-06
LOC105374709	1.45712	3.65868e-06
LOC105374785	-3.59564	2.7812e-05
LOC105374838	-1.17096	3.23193e-05
LOC105374970	-2.20094	0.000746804
LOC105374975	-5.92166	7.19502e-09
LOC105374976	-3.05982	1.06231e-21
LOC105374985	0.871585	0.009988
LOC105375078	1.77072	0.000216736
LOC105375151	1.08234	1.77906e-11
LOC105375170	-1.50249	0.00517545
LOC105375221	-5.90084	1.74771e-12
LOC105375282	3.31657	3.37385e-23
LOC105375334	-1.44103	0.00033919
LOC105375347	-2.13678	2.99665e-05
LOC105375366	1.33406	9.49436e-07
LOC105375371	2.81609	0.00033275
LOC105375469	1.35061	3.62137e-06
LOC105375478	1.62452	0.00404765
LOC105375527	-6.35553	9.42473e-25
LOC105375564	-1.32802	0.000760854
LOC105375614	-2.83973	1.70368e-05
LOC105375615	-2.50481	0.000527338
LOC105375633	3.55873	0.000775161
LOC105375634	2.59974	3.02148e-06
LOC105375724	1.58533	0.00135555
LOC105375844	1.90079	3.10215e-18
LOC105375888	-2.47773	1.07284e-05
LOC105375916	-3.50169	0.00118629
LOC105375985	-3.63862	0.000248338
LOC105376010	1.96167	1.64397e-07
LOC105376013	1.92673	4.00745e-12
LOC105376123	2.97643	5.76583e-08
LOC105376204	-1.852	3.13116e-21
LOC105376220	1.23499	3.56884e-06
LOC105376223	2.2436	8.86359e-08
LOC105376294	1.72668	1.98611e-07
LOC105376342	-2.97806	0.00440176
LOC105376486	1.07088	3.25673e-05
LOC105376544	2.45421	1.72202e-05
LOC105376722	-2.12085	8.8353e-06
LOC105376725	-1.7413	0.00893425
LOC105376794	-1.21687	5.02211e-15
LOC105376952	-0.988128	0.0073634
LOC105376998	-3.23097	0.000790201
LOC105377013	3.04275	0.000514379
LOC105377017	2.22617	1.04897e-05
LOC105377023	2.55517	6.01313e-37
LOC105377101	-1.2106	0.00103753
LOC105377124	2.04058	4.56261e-05
LOC105377265	2.51366	3.79158e-32
LOC105377267	1.49875	0.00217586
LOC105377295	-1.47983	0.000102487
LOC105377303	-4.13075	1.2688e-05
LOC105377329	5.57188	4.33823e-08
LOC105377363	1.59656	3.47711e-13
LOC105377375	3.65376	2.39346e-55
LOC105377457	-3.72124	1.28203e-07
LOC105377572	-1.77067	8.8558e-08
LOC105377673	-1.40907	0.000125567
LOC105377744	-5.10745	1.01833e-06
LOC105377756	-4.83281	1.69594e-07
LOC105377789	-4.86284	3.44612e-08
LOC105377887	-1.27294	0.000195501
LOC105377890	-1.47386	0.000219063
LOC105377945	-0.847409	6.28952e-05
LOC105378075	2.36914	1.28942e-19
LOC105378077	1.37342	0.000208412
LOC105378088	3.12984	3.11899e-16
LOC105378116	-1.88885	1.70272e-05
LOC105378120	-1.84446	1.52447e-05
LOC105378138	2.89684	4.45619e-27
LOC105378218	-2.15176	0.00201115
LOC105378311	-3.66557	0.000248173
LOC105378444	-7.89761	1.11716e-27
LOC105378526	1.34831	5.61674e-06
LOC105378558	-5.26877	6.7102e-50
LOC105378726	-3.18496	2.33256e-06
LOC105378789	2.86012	9.19596e-40
LOC105378790	2.92689	2.36626e-22
LOC105378807	1.0727	1.01432e-10
LOC105378859	2.35249	4.88541e-07
LOC105378936	-0.731038	0.000927802
LOC105379031	2.84161	1.3689e-13
LOC105379040	2.9327	2.93208e-13
LOC105379041	3.33074	0.00138737
LOC105379080	-2.91151	0.00135661
LOC105379280	-0.549924	0.00684054
LOC105379361	-4.72856	1.0982e-15
LOC105379383	2.25083	0.000151417
LOC105379457	2.21211	1.01388e-10
LOC105379461	3.42271	7.98563e-69
LOC107983974	-8.37451	2.09016e-51
LOC107984007	-1.79122	1.02011e-06
LOC107984011	-1.77858	0.00184073
LOC107984113	-1.67319	6.28912e-05
LOC107984118	1.52481	0.00882256
LOC107984127	-1.97684	3.89627e-12
LOC107984131	-2.40093	1.93168e-16
LOC107984234	1.56285	8.20106e-16
LOC107984255	1.37886	0.00421849
LOC107984281	-1.68708	0.00285657
LOC107984294	2.407	1.49347e-54
LOC107984313	-1.135	0.000447883
LOC107984316	0.765919	0.00505358
LOC107984324	-5.44951	3.53223e-09
LOC107984328	-0.675806	0.00776423
LOC107984338	1.70751	8.93605e-05
LOC107984376	-2.02986	7.21634e-06
LOC107984398	-2.06767	0.00676932
LOC107984413	-2.48813	0.000310265
LOC107984512	-3.82264	5.66471e-43
LOC107984544	-6.31189	2.45986e-11
LOC107984580	-3.21341	2.0718e-05
LOC107984615	-3.94014	3.65151e-07
LOC107984629	-4.27099	1.19534e-09
LOC107984656	-0.729357	9.56307e-05
LOC107984690	1.04228	0.00468613
LOC107984747	-1.67959	2.58674e-07
LOC107984763	-2.52185	4.61001e-07
LOC107984766	-2.84423	1.74598e-07
LOC107984777	-7.95483	1.85104e-18
LOC107984791	1.27991	0.00561411
LOC107984805	-1.05612	1.97827e-10
LOC107984862	1.96316	8.72512e-06
LOC107984928	2.77101	0.00188645
LOC107984993	-1.6103	2.02073e-09
LOC107985014	-1.29868	0.00652852
LOC107985046	-0.757661	0.00141617
LOC107985065	-2.21538	7.80716e-05
LOC107985134	2.25268	8.55625e-25
LOC107985135	3.0048	3.68792e-53
LOC107985136	2.35576	1.28298e-11
LOC107985147	-1.73933	1.92614e-09
LOC107985155	-3.50191	1.49661e-29
LOC107985156	2.88876	2.14398e-08
LOC107985177	-1.38215	8.8353e-06
LOC107985225	2.52374	3.87742e-06
LOC107985246	2.55131	0.000458403
LOC107985290	-1.74953	0.00303129
LOC107985304	-1.03355	9.19833e-05
LOC107985311	-3.7065	1.12021e-07
LOC107985430	-3.20791	1.37005e-14
LOC107985435	1.74124	4.49496e-13
LOC107985467	-3.39692	0.00791248
LOC107985474	-2.28618	4.41981e-10
LOC107985599	-1.13152	0.000132894
LOC107985648	2.21726	2.06518e-10
LOC107985661	-2.58043	6.18894e-05
LOC107985686	-3.60233	8.10717e-29
LOC107985704	3.74286	4.06386e-25
LOC107985729	2.51075	7.99873e-07
LOC107985780	0.421642	0.000489689
LOC107985782	0.476643	0.00504742
LOC107985847	-2.52195	1.23744e-07
LOC107985865	3.04011	0.0004112
LOC107985869	2.2948	0.000345067
LOC107985903	-3.76684	1.5746e-12
LOC107985904	-2.39272	3.54373e-06
LOC107985946	0.587341	0.0094086
LOC107985977	0.720835	0.00974158
LOC107985991	-3.42261	8.09969e-08
LOC107986003	-1.04596	0.00284013
LOC107986010	-0.956393	0.0025528
LOC107986020	-1.99544	8.97051e-39
LOC107986022	-3.37862	7.9911e-50
LOC107986023	1.19994	0.00219109
LOC107986058	-2.83834	3.13341e-16
LOC107986061	-1.27604	0.00169763
LOC107986127	1.78266	0.000446746
LOC107986160	-1.4377	0.00479895
LOC107986163	-0.971621	0.00509987
LOC107986170	2.5985	1.07385e-15
LOC107986172	3.66784	0.00137703
LOC107986188	-1.67881	7.88921e-06
LOC107986189	1.08075	0.000661909
LOC107986194	-3.0354	1.09001e-11
LOC107986198	-1.82233	3.60529e-10
LOC107986206	1.54432	0.00182551
LOC107986285	2.16161	0.00309307
LOC107986293	1.22684	7.39873e-20
LOC107986321	-3.59515	6.13541e-13
LOC107986334	1.11991	8.06749e-14
LOC107986347	-1.779	0.000288426
LOC107986348	-1.52572	5.44569e-06
LOC107986350	-2.34999	9.12576e-21
LOC107986361	-0.984788	6.12109e-06
LOC107986363	1.3501	6.0376e-08
LOC107986364	2.34185	2.52492e-06
LOC107986413	-3.60213	2.83011e-34
LOC107986446	-4.75401	2.89491e-09
LOC107986454	-3.0784	0.000827063
LOC107986523	-3.89054	4.997e-05
LOC107986524	2.36124	2.57359e-11
LOC107986543	1.7658	0.00928365
LOC107986642	-2.49613	7.05061e-09
LOC107986697	-1.39576	0.00543489
LOC107986698	-1.87816	0.00123901
LOC107986722	-1.68449	0.00610684
LOC107986780	-7.44376	1.07516e-135
LOC107986816	-2.9926	0.00439907
LOC107986820	3.50441	3.34975e-07
LOC107986824	1.94945	0.000132457
LOC107986846	-2.98702	0.00871931
LOC107986849	2.09578	6.25368e-07
LOC107986874	0.854815	1.22884e-05
LOC107986901	3.05847	9.90239e-06
LOC107986909	-2.98201	4.09709e-05
LOC107986936	-3.49489	4.15359e-09
LOC107986963	-3.40177	4.1461e-21
LOC107986969	-0.820596	0.00213409
LOC107986982	-1.55908	0.000485546
LOC107987083	-2.88418	3.54053e-07
LOC107987223	2.96774	0.00710182
LOC107987258	-1.22178	2.62741e-07
LOC112267875	-1.27706	2.95244e-17
LOC112267878	1.58114	0.00117223
LOC112267947	2.28203	0.00081593
LOC112268021	-1.19855	7.09044e-05
LOC112268022	-1.30298	1.01737e-06
LOC112268024	1.51284	1.2811e-31
LOC112268025	1.99846	1.06995e-25
LOC112268035	-1.14386	0.00168461
LOC112268047	2.96568	1.27214e-06
LOC112268066	-1.04855	0.000138915
LOC112268084	-1.53908	1.89321e-10
LOC112268093	-3.70054	1.54006e-18
LOC112268101	-2.27729	1.67927e-12
LOC112268121	-1.49276	6.52183e-13
LOC112268125	-5.09702	7.835e-16
LOC112268151	-3.04317	1.00534e-22
LOC112268153	-9.78229	7.77424e-36
LOC112268186	-1.21308	0.000155326
LOC112268199	-1.516	1.31903e-05
LOC112268202	-1.62119	1.89196e-05
LOC112268221	-4.21264	6.82975e-06
LOC112268259	1.19113	1.23472e-09
LOC112268282	-2.68883	3.03424e-31
LOC112268412	1.58312	1.69246e-05
LOC112268421	-3.2424	5.06896e-43
LOC112268434	-2.31757	0.000569019
LOC112268439	-3.00864	3.8386e-15
LOC112268449	-7.96083	6.95905e-41
LOC112268450	-3.01279	0.00148965
LOC112268471	-4.05342	0.000534514
LOC145845	-3.82883	6.98992e-20
LOC152048	1.40886	1.44125e-08
LOC155060	-0.822449	5.90589e-05
LOC202181	-0.901955	1.16723e-06
LOC284454	0.787036	0.002885
LOC284600	-1.26114	8.77322e-05
LOC285847	-3.34443	0.000258857
LOC339803	0.640098	0.00106809
LOC340512	-0.826147	0.00629885
LOC389895	-3.3214	4.32615e-07
LOC399975	-0.849646	0.000308714
LOC400940	-4.38983	4.68906e-30
LOC401021	-1.29335	1.60916e-19
LOC440173	-0.427655	0.00385955
LOC440982	-5.14403	6.83243e-45
LOC441666	-1.02135	2.72598e-08
LOC642366	-2.35303	1.57062e-05
LOC646652	-1.57854	8.3453e-09
LOC653160	-0.98413	0.00178553
LOC653513	0.738522	5.43064e-08
LOC728392	-1.30546	2.35313e-60
LOC728715	-2.52714	5.72636e-05
LOC728975	1.88777	0.00443089
LOC729683	-1.69687	2.58764e-12
LOC729732	-1.47282	0.00136046
LOC90246	-1.43593	0.0075065
LOC91370	4.48777	3.6239e-13
LOXL3	-1.21106	0.000146675
LPAR2	-2.49959	0.00275338
LPAR4	-2.43785	1.11614e-09
LRG1	4.23921	1.31029e-54
LRIG1	-2.8762	7.61949e-09
LRP2	1.68624	2.30104e-07
LRP2BP	1.4029	0.00117223
LRP3	-1.43588	0.00179063
LRP5L	-1.17039	0.0004205
LRRC19	1.72775	3.03227e-10
LRRC3	-1.05182	4.44598e-05
LRRC30	1.78467	6.00295e-12
LRRC41	0.651305	0.00554548
LRRC47	0.331413	0.00991886
LRRC55	-2.94005	2.85402e-45
LRRC57	0.475729	0.00294286
LRRC58	0.594071	0.00898931
LRRC59	0.732485	0.00156711
LRRC66	1.06084	0.00527785
LRRIQ1	-1.22168	0.00795016
LRRN4	2.5726	2.31479e-13
LRRTM2	-1.03466	1.31702e-11
LRRTM3	-2.46081	7.4159e-42
LRTM1	-2.861	7.61945e-09
LSAMP	-2.74241	5.58851e-26
LSG1	0.637678	0.00765007
LSM10	1.06907	1.04753e-25
LSM11	-0.615648	0.00028963
LSP1P4	1.41698	8.12621e-09
LUM	-1.94398	3.97547e-19
LURAP1L	1.08406	3.4876e-05
LY75	2.29785	1.04707e-08
LYVE1	2.27435	6.6427e-06
MAB21L2	-0.843555	0.0012439
MAB21L3	3.62904	0.000259992
MACC1	3.0681	1.93731e-46
MACROD2-AS1	-2.99911	0.00776423
MACROH2A1	-0.482687	0.00107062
MACROH2A2	-0.690592	5.82932e-05
MAD2L1	-1.12912	3.09495e-22
MAEA	1.31153	0.0087062
MAF	-1.7046	5.71263e-08
MAFB	2.35127	1.43995e-11
MAGEF1	0.446632	0.000979651
MAGEH1	0.504149	0.000235293
MAGI1-IT1	-0.903265	0.00623663
MAGI2	1.57764	1.05622e-38
MAGI2-AS3	2.05791	8.3368e-21
MAK16	0.524326	3.55409e-05
MAL2	2.26978	7.33557e-35
MAN1A1	1.87653	2.29219e-09
MANF	1.02239	1.59196e-25
MAP10	0.649218	0.00500586
MAP1B	-1.0607	1.74911e-10
MAP1LC3B	1.69567	2.93343e-44
MAP1LC3B2	2.0285	2.23397e-16
MAP2	-2.56524	0.000528772
MAP2K5	-1.40331	2.91199e-06
MAP2K6	-1.37217	8.62191e-07
MAP3K1	1.23483	3.60381e-12
MAP3K13	1.33411	1.4939e-09
MAP3K2	0.792224	0.00378853
MAP3K2-DT	1.23727	1.34675e-07
MAP3K21	1.88851	1.63385e-14
MAP4	-1.00774	0.000183814
MAP6	-4.67997	5.15573e-129
MAPK1	0.738551	0.000217419
MAPK11	-0.950412	0.00142856
MAPK4	-1.37611	0.00687831
MAPK8IP1	-1.09079	2.90293e-10
MAPK8IP3	-1.09981	0.000213178
MARCHF3	-1.80438	4.39719e-06
MARCHF4	-1.78686	1.28015e-05
MARCHF9	0.717094	2.01925e-05
MARCKS	-1.61139	1.30515e-53
MARS2	0.822968	1.32434e-06
MARVELD3	2.02574	3.90082e-15
MAST1	-3.75845	1.63773e-25
MAT2B	1.53267	0.00141631
MB21D2	1.12007	2.06886e-15
MBD2	1.12469	5.77685e-14
MBLAC2	0.781947	3.30055e-06
MBTPS2	0.940516	7.21175e-18
MCC	0.47472	0.00337486
MCF2L2	-2.35353	1.18779e-05
MCM9	0.796781	0.00117802
MCOLN1	0.799014	0.000135782
MCOLN3	1.89989	1.04822e-12
MDFI	-2.3003	7.66203e-06
MDGA1	-3.58231	1.00708e-06
ME1	2.36252	4.06888e-11
MECOM-AS1	1.74158	0.00445631
MED10	0.663087	2.0137e-06
MED17	0.631838	6.09388e-08
MEIS1	-2.38349	3.87471e-119
MEIS1-AS2	-3.13035	1.8417e-38
MEIS1-AS3	-3.65824	1.27161e-48
MEIS2	-1.03696	0.000106823
MEOX2	-2.43272	3.66859e-07
MERTK	1.03092	6.23503e-13
MEST	-1.52665	0.00776423
METRN	-1.25754	1.16144e-38
METTL7B	1.02629	0.00173207
MEX3A	-1.30221	1.23172e-07
MEX3B	-1.38309	5.45442e-42
MFAP1	0.614453	6.00672e-05
MFSD6L	2.94318	7.19389e-07
MGAT2	0.467699	0.00012382
MGAT4A	1.29425	2.30166e-23
MGC12916	1.30939	0.00609338
MGC16275	-2.27703	0.0020761
MGC32805	-2.13062	0.00198722
MGC70870	1.37346	0.00106093
MIB1	-0.753948	0.00385512
MICALCL	2.54539	0.00179712
MID1	2.64349	4.58124e-09
MID1IP1	-0.936815	1.01359e-05
MIR1-1HG-AS1	-0.996772	3.26179e-07
MIR100HG	-3.71016	2.22038e-14
MIR124-2	-5.38988	1.68271e-78
MIR124-2HG	-6.15729	0
MIR1251	-4.94293	4.64303e-14
MIR133A1HG	-1.54486	2.05524e-10
MIR133B	-2.3021	3.54838e-23
MIR135A2	-4.64627	1.99471e-33
MIR137HG	-2.28372	0.000154613
MIR17HG	-0.92039	1.96214e-06
MIR18B	-3.02193	0.00527157
MIR3142HG	3.55665	1.17879e-22
MIR3189	3.40421	0.00770412
MIR335	-1.87718	3.05908e-07
MIR34AHG	2.17508	3.81807e-31
MIR3916	1.4515	4.50803e-07
MIR429	2.50225	1.22938e-05
MIR4435-2HG	4.22146	1.03166e-80
MIR4697HG	1.19722	1.04655e-07
MIR503	0.940004	0.000226989
MIR503HG	0.979787	1.59032e-08
MIR99AHG	-2.18071	1.06853e-17
MIS18BP1	-0.807387	0.00265708
MITF	3.02529	1.17914e-09
MKLN1-AS	1.5329	6.09288e-05
MKRN3	-7.45425	4.65339e-77
MMAA	1.27995	1.13786e-06
MMADHC	0.533654	2.80107e-06
MME	2.00904	1.33986e-15
MMP10	3.04034	0.000395622
MMP14	1.76464	2.144e-21
MMP16	-1.78185	5.43142e-17
MMP7	4.16246	1.15358e-157
MMP9	3.12411	3.27375e-15
MMRN1	-6.41928	1.19036e-16
MN1	-1.58079	1.03804e-15
[truncated: 1,321 more rows]
