# Supplementary material for: An Integrated In Silico and In Vivo Approach to Identify Protective Effects of Palonosetron in Cisplatin-Induced Nephrotoxicity
Source: Pharmaceuticals (Basel). 2020 Dec 20;13(12):480. doi: 10.3390/ph13120480 (PMC7766590; doi:10.3390/ph13120480)
Supplement: Supplementary file 1 [file pharmaceuticals-13-00480-s001.zip › Table_S2 v4.xlsx]

## Sheet: Sheet1
Table S2. Differentially expressed genes common to cisplatin-exposed mouse kidney and human kidney organoid
	GSE106993		GSE130814		GSE145085
Hs symbol	log (Cp/Cnt)	FDR	log (Cp/Cnt)	FDR	log (Cp/Cnt)	FDR
ABAT	-2.89141	2.39312e-36	-2.40159	9.16697e-24	-4.32154	5.21215e-08
ACAT2	-0.715372	0.0019508	-1.42509	1.31029e-41	-1.97004	0.000302665
ADAMTS1	1.72202	6.82864e-16	1.85602	9.34798e-44	1.82209	3.88192e-30
ADM	2.39337	1.50514e-28	1.46641	7.02733e-24	2.95541	1.34418e-31
ALDH1A1	3.64059	6.90173e-34	1.20488	5.19993e-05	2.4957	5.02787e-22
ANKRD1	3.04964	3.77101e-15	3.29122	1.5443e-22	1.30516	1.62499e-12
ANP32B	1.16616	1.2691e-08	1.57092	2.98468e-05	0.416629	1.72142e-05
ANXA3	3.78037	4.41741e-113	2.53776	2.65381e-54	2.72089	5.12681e-24
APLNR	-4.26332	1.55825e-45	-3.27311	6.10832e-87	-1.96188	1.34985e-11
ARG2	5.06147	4.75502e-60	3.30784	4.67203e-56	1.07964	5.29274e-12
ARRDC4	1.37117	2.77685e-20	1.80439	1.2994e-57	1.90431	5.06929e-42
BBC3	3.529	1.20002e-15	3.74101	0.000118203	1.20789	0.00198352
BCAM	0.897713	0.000116114	0.566568	0.000669038	1.68768	0.00889927
BIRC3	2.44155	1.54321e-24	1.75031	1.54026e-06	3.23833	2.31347e-19
BST2	0.832249	1.70326e-05	0.602465	5.25938e-05	1.69984	1.72673e-19
BTG1	1.66538	1.03129e-20	1.66674	1.17209e-52	1.03511	5.89403e-22
BTG2	4.12781	2.12309e-54	3.70817	9.51589e-270	2.41006	1.97851e-31
CCL2	2.30885	0.000360172	4.12491	2.14465e-79	3.29417	9.80824e-207
CCL7	3.61826	0.000132003	2.53575	4.55681e-09	3.93135	2.31849e-05
CDKN1A	6.47296	2.1746e-40	6.43559	9.82445e-32	2.73627	4.13492e-06
CEBPD	2.14175	3.70325e-16	2.28545	2.52943e-44	2.3958	5.55492e-86
CFAP46	3.24931	2.14495e-13	2.85192	0.000167319	1.04401	3.26473e-06
CFL1	0.760971	1.00377e-07	0.474212	0.00069586	0.785101	3.93646e-08
CHMP4C	1.82474	1.64416e-20	1.51235	4.1353e-17	2.53748	1.19441e-27
CHST3	-2.71455	7.21535e-13	-1.51813	9.98089e-08	-2.2625	0.00301668
CLDN23	5.27336	1.53727e-17	5.22702	7.28486e-75	2.58237	3.26052e-14
CLDN3	2.61155	9.59261e-23	1.62994	1.02072e-35	2.84177	1.46915e-24
CLDN4	4.09167	1.64173e-64	3.77634	3.26911e-238	2.90109	2.97421e-29
CLDN7	1.42023	7.88286e-12	1.45182	1.98042e-15	2.36054	0.00487652
CLYBL	-2.58929	5.64771e-57	-1.28691	1.55384e-05	-4.57328	1.59216e-19
COL5A2	-1.5087	2.16701e-15	-0.789648	6.6291e-18	-1.013	0.000199627
CSDC2	1.29105	6.01299e-10	0.621028	0.00622883	0.766205	5.91384e-06
CST6	5.97843	1.07242e-24	4.2612	2.23388e-38	5.40827	5.52001e-07
CSTB	2.01067	3.33008e-38	1.23496	4.7048e-39	1.97113	1.13265e-47
CTSD	1.16955	2.71292e-15	0.346566	0.00164559	1.45995	0.00185516
CXCL10	1.87415	4.76303e-14	2.49704	8.17015e-08	1.74924	5.24373e-10
CXCL2	8.67953	9.5072e-98	6.04435	1.42448e-115	4.1478	4.62051e-22
CXCL5	5.41535	3.90672e-19	5.49365	5.982e-18	5.71291	1.78668e-116
CYP1B1	3.40466	0.00423943	1.63736	4.05847e-23	1.23478	4.87958e-06
DCK	0.988531	6.57558e-09	0.965436	1.00263e-12	0.708602	7.61322e-07
DDX58	0.864565	2.88262e-06	0.5013	0.000118526	0.727025	2.02956e-08
DHRS3	-1.96656	4.62415e-09	-2.40875	9.12941e-07	-1.04644	6.99725e-06
DSG2	0.777472	6.95449e-05	0.593141	1.19306e-06	2.42596	2.5511e-18
DUSP14	1.89324	0.000175859	4.69122	2.32144e-12	1.26318	0.00215747
DUSP5	4.67813	5.4442e-96	3.98828	1.78407e-148	3.40543	1.72786e-41
EFNA5	2.49493	1.20459e-09	4.54849	0.000963648	1.22249	1.56102e-07
EGR1	2.03283	0.00127802	4.44906	1.02199e-211	1.5667	5.40841e-16
EIF1	0.55609	0.000959948	0.664596	1.28016e-13	0.935388	1.40315e-21
ENPP6	-1.87793	1.67993e-06	-2.12064	4.37761e-05	-2.19778	1.20781e-15
ERCC5	1.72643	6.7584e-18	2.55682	5.11687e-10	0.780156	0.00359682
ETS2	1.17272	3.52269e-14	1.30771	4.23702e-50	1.22372	0.00407497
F2RL1	1.90502	5.46509e-18	1.03279	4.02601e-16	2.5777	1.15699e-10
FADS1	-1.45568	1.81164e-12	-1.84516	1.94837e-28	-0.794448	0.000189006
FADS2	-1.99205	9.15143e-29	-2.28822	1.04372e-108	-0.8057	0.000233835
FAM102B	-0.708087	8.26198e-06	-0.390709	0.000949273	-0.762682	2.73426e-10
FAM83F	2.02246	3.91897e-26	0.773755	7.81411e-06	2.65332	2.48019e-25
FBXW7	2.02223	7.60048e-07	6.38251	3.35199e-16	1.48417	6.62247e-07
FGD6	0.56307	0.00215871	1.05079	2.3521e-07	0.883031	8.82183e-15
FITM1	-1.56396	3.29273e-09	-2.27794	7.66036e-108	-0.81077	9.5136e-11
FJX1	1.72642	7.28649e-12	0.925709	7.91296e-12	0.719151	5.77304e-06
FOSL2	2.90571	1.72305e-52	2.53279	1.27304e-146	1.70502	4.63057e-05
FRAT2	1.17984	6.04669e-05	1.6631	1.26826e-13	0.613279	0.00740074
FTH1	2.95895	5.41184e-11	3.09762	1.26146e-21	1.72137	2.46396e-60
FTO	-0.794922	3.53651e-06	-1.51992	6.09546e-40	-0.674335	0.00917651
FZD2	-0.736014	0.00267311	-0.493437	0.00988589	-1.35267	1.89369e-24
GABRB3	-2.70709	1.05624e-09	-3.47179	8.47322e-09	-3.43387	2.44512e-05
GAS1	-1.29667	1.2287e-12	-1.424	8.49598e-44	-1.9396	2.92449e-81
GCNT2	2.08433	5.82522e-15	2.68692	4.36276e-21	2.30426	0.000130862
GCNT3	2.1376	0.00224923	3.05397	0.000447858	4.03054	4.24574e-23
GDF10	-1.68539	2.31054e-10	-1.28225	0.000355033	-8.24434	4.68196e-153
GDF15	3.49365	7.90893e-16	3.59154	6.70892e-08	6.37072	1.66572e-19
GLS	1.54734	6.88165e-05	2.04547	1.40275e-05	1.12799	7.38669e-36
GPM6A	-1.68491	8.68514e-12	-3.12762	1.84847e-13	-3.7099	1.07614e-11
GPR39	1.75249	3.0551e-15	1.02327	0.000160663	1.98333	1.25403e-05
GPRC5A	5.36744	2.28135e-47	2.65776	0.00903199	2.99385	4.89889e-19
HBEGF	1.40038	1.12395e-08	2.42139	4.5113e-80	3.00716	6.08159e-34
HMOX1	2.77701	5.30053e-40	1.6105	2.49112e-55	2.26997	1.06406e-29
HSPB1	2.89857	2.52204e-26	2.99968	1.8053e-95	0.699601	9.43894e-11
HSPB8	0.872718	0.000431801	1.12418	1.1986e-16	3.51216	2.40284e-53
ICAM1	1.95135	5.41351e-23	1.33304	2.12483e-27	4.89289	4.20486e-27
IER2	1.84219	7.95726e-08	2.51903	1.42399e-106	0.714672	0.000155774
IER5L	1.22564	1.10757e-07	1.65384	2.51415e-40	1.21517	2.36845e-11
IFI30	1.02775	1.72023e-08	0.630682	3.00455e-10	3.24305	2.7077e-74
IGFBP5	-2.24454	1.71112e-40	-2.46083	8.89292e-125	-2.15046	1.34659e-10
IMMP2L	-1.79643	2.02394e-12	-2.87951	7.73502e-31	-0.822499	0.000553949
INF2	1.91625	5.47543e-18	1.35615	0.00208782	1.31028	0.000172748
IRF6	1.67433	0.000950079	3.32276	6.09748e-08	3.16367	6.21823e-08
IRS1	-1.4401	6.23656e-16	-0.828825	4.41218e-11	-1.38351	1.02405e-10
ITCH	-1.13001	0.000148945	-1.50368	1.84854e-06	-0.931139	0.00457198
ITGB1	0.811774	1.87505e-10	0.443224	3.82698e-05	2.04977	1.62566e-08
ITPKB	-0.703737	8.25839e-06	-0.4124	0.00488009	-1.44954	2.01858e-06
JUN	1.05636	0.00355544	2.72108	5.77513e-167	1.03565	5.90883e-15
JUNB	2.41555	3.39862e-12	3.22938	1.71859e-175	2.45304	7.67852e-44
KDELR3	2.12833	1.01771e-20	2.51933	5.23449e-50	1.22234	4.81859e-15
KLF10	1.39364	0.000166775	2.12361	1.67159e-06	1.43445	6.96573e-05
KLF5	3.82146	8.29569e-46	3.2256	1.94137e-55	1.71977	1.05026e-05
KLRG2	2.29303	1.63204e-28	2.66799	6.18855e-22	4.32449	3.43587e-14
KNDC1	3.74159	0.00259505	3.69274	0.000156746	1.4782	0.000195117
KRT19	3.20674	6.30291e-07	3.1484	6.3208e-22	3.81837	1.15248e-45
LCN2	8.44929	3.36795e-117	6.63479	0	7.52663	1.31457e-34
LLPH	0.953793	0.00378305	2.92357	5.10661e-11	0.399889	0.000893513
LMBRD1	2.0334	0.00250528	3.11269	8.14111e-11	1.32501	2.93475e-09
LRG1	4.998	9.1681e-131	1.10264	4.43632e-17	4.23402	1.01455e-54
LRRC3	-1.2351	4.04292e-07	-1.93652	1.23465e-33	-1.05783	3.31324e-05
LYVE1	2.1237	0.000129934	4.59785	9.05039e-39	2.26819	6.53883e-06
MAF	-2.191	1.41444e-52	-2.36628	5.59149e-107	-1.7075	5.60253e-08
MAGEF1	0.784698	4.40914e-05	2.23083	1.32735e-30	0.442432	0.00134515
MAK16	0.698519	1.08567e-06	1.52351	1.6855e-23	0.519731	2.34468e-05
MAL2	1.11916	9.3903e-07	1.7388	1.11883e-25	2.26594	4.07031e-35
MAP3K1	0.871188	2.00205e-05	1.29954	2.8625e-08	1.22971	3.69093e-12
MAP3K13	1.54891	1.04909e-06	1.84081	7.8832e-07	1.32848	2.12367e-09
METRN	-1.7737	4.46778e-14	-2.07733	9.32357e-73	-1.2619	1.99066e-41
MMP10	8.25222	1.5428e-49	5.75384	9.51212e-37	3.03555	0.000389097
MMP14	1.67864	1.51131e-18	1.39665	5.6622e-38	1.75991	1.95366e-21
NAP1L2	4.65563	5.78629e-17	4.32187	5.72595e-23	1.60328	1.26385e-26
NAP1L3	-1.58105	6.38302e-14	-0.988359	0.00129123	-0.461001	0.000609553
NCAM2	-4.55229	5.52681e-13	-2.02725	6.38381e-05	-3.91315	7.73723e-05
NEAT1	1.277	4.16492e-06	1.75613	1.95145e-24	2.18435	1.74658e-73
NEGR1	-2.65901	6.14388e-06	-2.74608	1.21517e-17	-1.36021	1.21605e-07
NFE2L3	1.04999	6.35001e-08	2.17283	4.85685e-29	0.955214	7.77653e-17
NFKBIA	1.32069	7.31654e-12	0.905641	1.46559e-20	2.17262	7.37496e-34
NOCT	1.0052	0.00429153	0.968457	0.00489841	1.32708	4.87566e-12
NTN1	-0.614697	0.00243824	-2.10358	1.17755e-98	-2.13392	2.89242e-17
NUAK1	-2.09956	0.000450245	-1.18234	0.00163729	-1.47229	7.59202e-15
PA2G4	0.699019	2.70823e-06	1.11378	1.83276e-25	0.516372	0.00489656
PDE4D	-2.59157	3.61492e-44	-1.10879	4.80067e-13	-1.04019	0.000370697
PDGFB	1.88395	4.57684e-11	0.819319	0.00149575	1.97095	0.00718315
PDK4	4.55841	3.78668e-23	1.6554	2.12702e-21	2.42729	3.28878e-20
PDRG1	0.703279	7.0526e-05	0.842462	7.33753e-13	0.691563	2.07421e-07
PERP	1.89561	2.16013e-40	1.4192	5.52903e-53	2.14021	3.30979e-33
PHLDA3	4.36072	1.48848e-74	4.51635	0	2.90381	1.27322e-18
PLP2	1.8575	1.37083e-28	1.08365	1.96605e-11	2.60872	1.02543e-43
PMAIP1	2.21258	5.95513e-29	4.05829	2.34597e-91	2.71031	1.53995e-48
PPM1E	-0.907288	0.000181559	-1.09825	4.84276e-10	-2.71955	0.000195573
PPM1L	-1.58725	3.47079e-20	-1.75196	3.06685e-21	-1.55652	1.50103e-05
PPP1CC	-0.548727	0.000984986	-0.977967	1.19968e-11	-0.520337	3.69094e-05
PPP1R15A	2.63831	4.23136e-28	3.47017	2.01902e-153	1.29854	4.41924e-09
PPP2CB	0.970671	7.28942e-06	2.34332	0.00285726	0.629869	2.60353e-07
PRAF2	1.66383	6.48308e-14	1.09575	2.31775e-08	1.07126	7.43595e-22
PREX1	-0.714611	3.3435e-06	-0.763664	7.23345e-10	-2.98653	1.30021e-34
PRKG1	-1.02285	0.00108022	-1.4831	0.00255015	-1.26021	0.000444609
PROCR	3.05668	7.4939e-21	3.94275	2.68846e-66	2.22128	9.32632e-09
PTGIS	-1.74347	3.91167e-20	-0.765305	3.77012e-05	-2.37428	6.98396e-43
PVT1	3.68903	1.68448e-21	5.06952	1.75382e-11	1.12819	3.46617e-08
RAB38	-0.876555	7.42179e-06	-2.34733	2.43795e-69	-1.70572	7.22737e-24
RBMX2	1.0148	9.90221e-06	1.05051	6.02743e-05	0.561441	0.000122941
RNF130	-1.33555	2.21118e-10	-1.16444	1.67748e-10	-2.22127	3.53325e-27
RPS26	0.494574	0.00399042	0.568678	2.84676e-05	0.438072	3.2881e-05
RTN4	2.01982	7.08175e-05	3.80576	1.92336e-10	1.01103	1.20326e-05
S100A11	2.91924	1.91027e-56	1.83758	3.61792e-40	2.96063	2.10284e-97
SAP30	-2.2156	2.30937e-32	-1.79317	2.00184e-45	-1.00912	1.18243e-08
SERPINE1	5.57076	1.64732e-126	3.74299	9.30799e-108	5.07327	7.02917e-58
SETBP1	-0.550242	0.00234259	-0.455875	0.00410102	-1.20339	1.78201e-20
SF3B4	0.960949	3.24733e-08	1.00658	2.06301e-19	0.714198	2.56206e-05
SFN	4.31267	5.32108e-81	3.98901	3.27764e-187	5.41611	4.86459e-24
SGMS1	1.02895	2.6632e-06	1.52015	3.64144e-06	2.64606	6.07034e-17
SH3BGRL3	2.62725	2.01166e-56	1.41841	5.64245e-33	1.06275	1.12752e-18
SH3D19	0.878741	0.00774571	2.41879	1.50715e-07	1.48856	0.00208303
SLC10A2	-2.12713	1.17198e-15	-1.02397	5.95102e-10	-2.97726	4.6391e-32
SLC16A2	-2.09452	1.00125e-36	-2.21551	1.72638e-137	-1.28734	4.98802e-06
SLC19A2	2.1228	8.0005e-13	3.01829	0.0003809	0.87837	1.83441e-05
SLC25A24	3.6265	9.7203e-82	3.30377	2.37887e-47	0.588749	4.59918e-07
SLC25A37	1.0288	1.07638e-07	1.34335	2.32097e-06	0.665336	0.00161405
SLC35F1	-3.79809	6.04709e-19	-1.67523	6.97841e-22	-2.67316	3.27651e-10
SLC39A10	2.38056	1.10972e-19	4.18012	2.21875e-28	1.9793	0.000524105
SLC3A2	1.14166	1.52619e-05	1.64148	1.59688e-05	2.25029	1.82503e-21
SLC6A15	-3.58266	1.22902e-28	-3.0536	0.00567129	-1.77801	1.26822e-05
SLC9A9	-1.7267	5.32752e-06	-1.50088	1.57911e-06	-1.22404	0.00705199
SLPI	5.67654	1.71e-25	5.20952	2.57874e-58	4.17223	5.12506e-11
SMCR8	1.00398	0.000488522	0.902832	8.90349e-20	0.82254	0.0045265
SMIM3	4.83544	1.81797e-05	2.42436	3.84491e-07	1.34619	4.91471e-11
SMPDL3B	4.99592	1.96003e-95	4.61901	5.63443e-21	4.09576	1.86145e-07
SND1	-1.0468	2.01758e-12	-1.67345	2.84654e-55	-1.19715	9.93075e-07
SOCS3	3.77494	2.76694e-05	3.78447	5.63024e-06	3.15039	9.93064e-44
SOWAHB	1.13554	1.12853e-16	0.846458	5.12695e-07	1.49261	1.23654e-10
SOWAHC	0.685046	4.2504e-06	1.58426	6.74887e-59	0.78237	0.000324938
SPP1	4.22251	3.70276e-49	3.55121	1.89106e-26	4.65624	2.46158e-08
SPSB1	2.9413	2.96594e-20	2.13152	0.000266585	1.5239	1.40781e-32
SPSB4	-1.46069	1.58132e-14	-2.64207	9.62614e-144	-2.09821	2.89579e-20
SRXN1	3.86242	1.46112e-42	1.84368	3.98984e-93	0.735938	0.00323549
ST14	2.35309	1.02523e-10	3.34009	2.87216e-08	2.69891	8.44678e-11
ST6GALNAC5	-1.64249	0.000198843	-1.9496	7.14029e-11	-2.915	8.81366e-06
STRA6	-5.43158	1.22514e-11	-3.15737	9.32208e-05	-1.2454	6.01928e-05
SUSD2	-5.10546	4.38911e-107	-2.80815	2.0497e-133	-1.13549	0.00068652
SYNGR1	-1.13463	3.73391e-08	-1.15716	3.94475e-07	-1.42524	1.17028e-14
SYP	-2.43102	3.72082e-26	-2.01783	2.43126e-13	-2.1765	1.52865e-28
TACSTD2	1.88883	2.60255e-23	2.03753	4.48675e-84	3.53562	2.14434e-71
TBRG1	1.05819	9.21955e-13	1.05682	4.49683e-25	0.714433	0.000800421
TGFB1	1.66176	3.24739e-27	1.12772	5.77676e-05	2.48218	8.60555e-11
TJP2	1.24534	0.000101272	3.28058	3.15624e-08	2.74216	0.00862729
TMCC3	1.70452	4.59447e-20	3.73471	3.21593e-12	1.73334	1.1045e-09
TMEM154	1.91476	3.40969e-09	2.17003	5.84406e-12	2.10143	4.08597e-05
TNFAIP3	2.30859	8.04248e-14	2.09004	3.13537e-09	2.11967	1.29797e-06
TNFAIP6	5.56853	2.85555e-37	3.57431	2.64157e-15	1.57097	0.00749104
TNFRSF12A	3.86517	6.44252e-59	3.40901	2.12118e-12	3.19096	1.35668e-164
TOR3A	1.38782	1.03268e-17	1.02528	1.08845e-11	0.684764	1.83271e-08
TRIB1	2.09027	1.7461e-32	2.22612	4.42573e-39	2.7914	0.00866854
TRIL	-1.50898	1.60708e-10	-1.85376	1.27653e-12	-2.28726	6.77749e-43
TRIM71	2.59986	7.3092e-06	4.69524	3.15595e-07	1.12538	9.76098e-07
TSC22D1	1.90216	1.48778e-41	1.38515	1.75666e-28	1.29882	3.614e-35
TSR1	0.601652	0.00016503	1.21835	5.12519e-18	0.613776	0.000368525
TTYH2	-1.10144	9.71857e-10	-1.70361	1.44495e-53	-3.3376	9.25333e-08
UCHL1	0.843245	0.0011222	2.16502	3.96794e-29	1.29642	2.21103e-52
WFIKKN1	0.85567	6.74426e-07	1.02195	0.000478965	1.4446	9.30663e-06
YWHAH	1.76462	7.9897e-25	1.17841	6.01408e-25	0.888682	4.92854e-11
ZBTB38	3.08486	2.63667e-38	1.87405	3.69134e-12	2.25973	3.875e-06
ZFAND5	0.62006	0.00175302	2.398	5.16157e-69	0.496006	0.00252782
ZFP36	0.813445	0.000629345	1.60906	5.13084e-56	2.34891	2.32852e-16
