# Supplementary material for: An Integrated In Silico and In Vivo Approach to Identify Protective Effects of Palonosetron in Cisplatin-Induced Nephrotoxicity
Source: Pharmaceuticals (Basel). 2020 Dec 20;13(12):480. doi: 10.3390/ph13120480 (PMC7766590; doi:10.3390/ph13120480)
Supplement: Supplementary file 1 [file pharmaceuticals-13-00480-s001.zip › Table_S3 v4.xlsx]

## Sheet: ClueGOResults1 NodeAttributeTab
Table S3. KEGG pathways enriched in differentially expressed genes common to cisplatin-exposed mouse kidney and human kidney organoid
GOID	GOTerm	GOGroups	Term Pvalue	Associated Genes Found	OverViewTerm
KEGG:04216	Ferroptosis	[Group00]	0.157322	[FTH1, HMOX1, SLC3A2]	TRUE
KEGG:04390	Hippo signaling pathway	[Group01]	0.0404578	[BBC3, BIRC3, FZD2, PPP1CC, PPP2CB, SERPINE1, TGFB1, YWHAH]	TRUE
KEGG:04920	Adipocytokine signaling pathway	[Group02]	0.0730618	[IRS1, NFKBIA, SOCS3]	TRUE
KEGG:05160	Hepatitis C	[Group03]	0.000303498	[CDKN1A, CLDN23, CLDN3, CLDN4, CLDN7, CXCL10, DDX58, NFKBIA, PPP2CB, SOCS3, YWHAH]	TRUE
KEGG:04622	RIG-I-like receptor signaling pathway	[Group04]	0.150972	[CXCL10, DDX58, MAP3K1, NFKBIA]	TRUE
KEGG:04623	Cytosolic DNA-sensing pathway	[Group04]	0.17631	[CXCL10, DDX58, NFKBIA]	FALSE
KEGG:04912	GnRH signaling pathway	[Group05]	0.147958	[EGR1, HBEGF, JUN, MAP3K1, MMP14]	TRUE
KEGG:04928	Parathyroid hormone synthesis, secretion and action	[Group05]	0.166696	[CDKN1A, EGR1, HBEGF, MMP14, PDE4D]	FALSE
KEGG:04530	Tight junction	[Group06]	0.0162848	[CLDN23, CLDN3, CLDN4, CLDN7, ITGB1, JUN, MAP3K1, PPP2CB, TJP2]	TRUE
KEGG:04514	Cell adhesion molecules (CAMs)	[Group06]	0.0288019	[CLDN23, CLDN3, CLDN4, CLDN7, ICAM1, ITGB1, NCAM2, NEGR1]	FALSE
KEGG:04670	Leukocyte transendothelial migration	[Group06]	0.0916146	[CLDN23, CLDN3, CLDN4, CLDN7, ICAM1, ITGB1]	FALSE
KEGG:04668	TNF signaling pathway	[Group07, Group11]	1.39838e-07	[BIRC3, CCL2, CXCL10, CXCL2, CXCL5, ICAM1, ITCH, JUN, JUNB, MMP14, NFKBIA, SOCS3, TNFAIP3]	TRUE
KEGG:04657	IL-17 signaling pathway	[Group07, Group11]	0.00018566	[CCL2, CCL7, CXCL10, CXCL2, CXCL5, JUN, LCN2, NFKBIA, TNFAIP3]	TRUE
KEGG:05323	Rheumatoid arthritis	[Group07, Group11]	0.0462162	[CCL2, CXCL2, CXCL5, ICAM1, JUN, TGFB1]	FALSE
KEGG:04064	NF-kappa B signaling pathway	[Group07]	0.0710678	[BIRC3, CXCL2, DDX58, ICAM1, NFKBIA, TNFAIP3]	FALSE
KEGG:05140	Leishmaniasis	[Group08, Group09, Group10, Group11]	0.137899	[ITGB1, JUN, NFKBIA, TGFB1]	FALSE
KEGG:05211	Renal cell carcinoma	[Group08, Group09, Group10]	0.17584	[CDKN1A, JUN, PDGFB, TGFB1]	FALSE
KEGG:05120	Epithelial cell signaling in Helicobacter pylori infection	[Group08, Group09]	0.150972	[CXCL2, HBEGF, JUN, NFKBIA]	FALSE
KEGG:05167	Kaposi sarcoma-associated herpesvirus infection	[Group08, Group10]	0.096579	[CDKN1A, CXCL2, ICAM1, JUN, NFKBIA, PDGFB, PREX1, ZFP36]	FALSE
KEGG:04933	AGE-RAGE signaling pathway in diabetic complications	[Group08, Group11]	0.0639811	[CCL2, EGR1, ICAM1, JUN, SERPINE1, TGFB1]	TRUE
KEGG:05166	Human T-cell leukemia virus 1 infection	[Group08, Group11]	0.072909	[CDKN1A, EGR1, ETS2, ICAM1, JUN, MAP3K1, NFKBIA, TGFB1, ZFP36]	FALSE
KEGG:05321	Inflammatory bowel disease (IBD)	[Group09, Group10]	0.126745	[JUN, MAF, TGFB1]	FALSE
KEGG:05142	Chagas disease (American trypanosomiasis)	[Group09, Group11]	0.0675828	[CCL2, JUN, NFKBIA, PPP2CB, SERPINE1, TGFB1]	TRUE
KEGG:04380	Osteoclast differentiation	[Group09, Group11]	0.147605	[FOSL2, JUN, JUNB, NFKBIA, SOCS3, TGFB1]	FALSE
KEGG:05133	Pertussis	[Group09]	0.154152	[CFL1, CXCL5, ITGB1, JUN]	FALSE
KEGG:05222	Small cell lung cancer	[Group09]	0.161978	[BIRC3, CDKN1A, ITGB1, NFKBIA]	FALSE
KEGG:04115	p53 signaling pathway	[Group10]	0.0140312	[BBC3, CDKN1A, PERP, PMAIP1, SERPINE1, SFN]	TRUE
KEGG:05210	Colorectal cancer	[Group10]	0.121397	[BBC3, CDKN1A, JUN, PMAIP1, TGFB1]	FALSE
KEGG:04215	Apoptosis	[Group10]	0.140322	[BBC3, BIRC3, PMAIP1]	FALSE
KEGG:04210	Apoptosis	[Group10]	0.158816	[BBC3, BIRC3, CTSD, JUN, NFKBIA, PMAIP1]	FALSE
KEGG:04061	Viral protein interaction with cytokine and cytokine receptor	[Group11]	0.158743	[CCL2, CCL7, CXCL10, CXCL2, CXCL5]	FALSE
KEGG:05144	Malaria	[Group11]	0.165135	[CCL2, ICAM1, TGFB1]	FALSE
