# Supplementary material for: An Integrated In Silico and In Vivo Approach to Identify Protective Effects of Palonosetron in Cisplatin-Induced Nephrotoxicity
Source: Pharmaceuticals (Basel). 2020 Dec 20;13(12):480. doi: 10.3390/ph13120480 (PMC7766590; doi:10.3390/ph13120480)
Supplement: Supplementary file 1 [file pharmaceuticals-13-00480-s001.zip › Table_S4 v4.xlsx]

## Sheet: Sheet1
Table S4. Chemicals potentially inducing a GES opposite to that induced by cisplatin
name	description	tau score
PIK-75	DNA protein kinase inhibitor, P110 inhibitor, Phosphatidylinositol 3-kinase (PI3K) inhibitor, PI3K inhibitor	-98.33
triptolide	RNA polymerase inhibitor	-96.78
BRD-K85853281	radical formation stimulant, RNA synthesis inhibitor, topoisomerase inhibitor	-94.31
daunorubicin	RNA synthesis inhibitor, topoisomerase inhibitor, DNA synthesis inhibitor, radical formation stimulant	-93.83
ZG-10	JNK inhibitor	-91.78
AZD-7762	CHK inhibitor	-91.08
chromomycin-a3	DNA binding	-90.4
tivozanib	VEGFR inhibitor, KIT inhibitor, tyrosine kinase inhibitor	-89.47
RG-13022	EGFR inhibitor, PDGFR tyrosine kinase receptor inhibitor	-89.13
fatostatin	sterol regulatory element binding protein (SREBP) inhibitor	-89.06
pidorubicine	topoisomerase inhibitor, DNA intercalating drug	-88.32
dactinomycin	DNA directed RNA polymerase inhibitor, nucleic acid syntheis inhibitor, protein synthesis inhibitor	-88.22
ER-27319	mediator release inhibitor, syk inhibitor	-87.54
amitriptyline	norepinephrine inhibitor, serotonin receptor inhibitor, sigma receptor inhibitor	-86.76
A-443644	AKT inhibitor	-86.63
AZ-628	RAF inhibitor	-86.63
H-89	AKT inhibitor, cAMP dependent protein kinase inhibitor, PKA inhibitor, voltage-gated potassium channel blocker	-83.01
idarubicin	topoisomerase inhibitor, radical formation stimulant, RNA synthesis inhibitor	-82.42
GDC-0941	PI3K inhibitor	-81.7
fluphenazine	dopamine receptor antagonist, acetylcholine receptor ligand, dopamine receptor, histamine receptor antagonist, serotonin receptor antagonist	-80.93
SB-202190	p38 MAPK inhibitor, interleukin inhibitor, stress activated protein kinase inhibitor	-80.19
bisindolylmaleimide-ix	PKC inhibitor, glycogen synthase kinase inhibitor, leucine rich repeat kinase inhibitor, SIRT inhibitor	-80.17
TG-101348	JAK inhibitor, FLT3 inhibitor, RET tyrosine kinase inhibitor	-79.91
lestaurtinib	FLT3 inhibitor, growth factor receptor inhibitor, JAK inhibitor, apoptosis stimulant	-79.67
doxorubicin	topoisomerase inhibitor, DNA intercalating drug	-79.44
alvocidib	CDK inhibitor, apoptosis stimulant, BCL inhibitor, cell cycle inhibitor, MCL1 inhibitor, survivin inhibitor, XIAP inhibitor	-78.12
mibefradil	T-type calcium channel blocker, angiogenesis inhibitor, calcium channel blocker, calcium channel inhibitor, L-type calcium channel blocker, sodium channel blocker	-77.08
mitoxantrone	topoisomerase inhibitor, DNA intercalating drug, HCV inhibitor, immunosuppressant, Pim kinase inhibitor	-76.98
prometon	photosynthesis inhibitor	-76.66
tozasertib	Aurora kinase inhibitor, Bcr-Abl kinase inhibitor, FLT3 inhibitor, JAK inhibitor, Abl kinase inhibitor, mitotic inhibitor	-76.38
LY-364947	TGF beta receptor inhibitor, p38 MAPK inhibitor	-75.9
oxprenolol	adrenergic receptor antagonist	-75.2
dilazep	adenosine reuptake inhibitor, calcium channel antagonist, platelet aggregation inhibitor	-74.89
AKT-inhibitor-1-2	AKT inhibitor, PI3K inhibitor	-74.68
bosutinib	src inhibitor, Abl kinase inhibitor, Bcr-Abl kinase inhibitor, apoptosis stimulant, STAT inhibitor	-73.94
NVP-AUY922	HSP inhibitor	-73.48
fluspirilene	dopamine receptor, dopamine receptor antagonist	-73.28
xanthoxyline	plant-derived antifungal	-72.59
CGP-60474	CDK inhibitor, PKC inhibitor	-72.09
CG-930	JNK inhibitor	-72.03
AS-601245	JNK inhibitor	-71.65
oleanolic-acid	antitumor agent	-71.15
dasatinib	KIT inhibitor, src inhibitor, Bcr-Abl kinase inhibitor, ephrin receptor inhibitor, PDGFR tyrosine kinase receptor inhibitor, yes kinase inhibitor, Abl kinase inhibitor, Bruton's tyrosine kinase (BTK) inhibitor, discoidin domain containing receptor Inhibitor, lymphocyte specific tyrosine kinase inhibitor, tyrosine kinase inhibitor	-71.1
saracatinib	src inhibitor, Abl kinase inhibitor	-71.03
PD-0325901	MEK inhibitor, MAP kinase inhibitor, protein kinase inhibitor	-70.36
TWS-119	glycogen synthase kinase inhibitor	-70.32
promazine	dopamine receptor, dopamine receptor antagonist	-70.26
pirarubicin	topoisomerase inhibitor	-69.69
CAY-10578	casein kinase inhibitor	-69.58
fludarabine	DNA synthesis inhibitor, DNA repair enzyme inhibitor, purine antagonist, ribonucleotide reductase inhibitor	-68.83
ZM-306416	Src and Abl inhibitor, vascular endothelial growth factor receptor 1 (VEGFR1) inhibitor	-68.22
PP-2	src inhibitor	-68.08
PP-1	src inhibitor, Abl kinase inhibitor	-67.15
JNK-9L	JNK inhibitor	-66.9
velnacrine	calcium channel activator	-66.55
procaterol	adrenergic receptor agonist	-66.42
maprotiline	norepinephrine reputake inhibitor, tricyclic antidepressant (TCA)	-66.24
prochlorperazine	dopamine receptor antagonist, dopamine receptor	-65.87
staurosporine	PKC inhibitor, AKT inhibitor, BMX inhibitor, CDK inhibitor, CHK inhibitor, G protein coupled receptor agonist, glycogen synthase kinase inhibitor, leucine rich repeat kinase inhibitor, ribosomal protein inhibitor, sodium/hydrogen exchanger inhibitor	-65.37
WAY-629	serotonin receptor agonist	-64.39
5-iodotubercidin	adenosine kinase inhibitor, nucleoside transporter inhibitor	-63.57
AT-7519	CDK inhibitor, cell cycle inhibitor	-63.17
TPCA-1	IKK inhibitor	-62.91
purvalanol-b	tyrosine kinase inhibitor	-62.74
etilefrine	adrenergic receptor agonist	-62.62
selumetinib	MEK inhibitor, MAP kinase inhibitor	-62.43
testosterone	androgen receptor (AR) agonist, androgen receptor agonist, testosterone receptor agonist	-61.89
IBC-293	hydroxycarboxylic acid receptor agonist	-61.19
RHO-kinase-inhibitor-III[rockout]	ROCK inhibitor	-60.58
TTNPB	RAR agonist, retinoid receptor agonist	-60.02
SCH-28080	ATPase inhibitor, potassium-competitive acid antagonist	-59.72
vemurafenib	RAF inhibitor, protein kinase inhibitor	-59.69
mepacrine	NFkB pathway inhibitor, cytokine production inhibitor, TP53 expression enhancer, acetylcholinesterase inhibitor, AKT inhibitor, apoptosis stimulant, DNA inhibitor, mTOR inhibitor, phospholipase inhibitor, PI3K inhibitor, secretory phospholipase inhibitor, TP53 activator	-59.34
bethanechol	acetylcholine receptor agonist	-59.32
ochratoxin-a	phenylalanyl tRNA synthetase inhibitor	-59.27
epothilone	inhibition of microtubulefunction, microtubule stabilizing agent, microtubule stimulant, tubulin inhibitor	-59.13
PIK-90	PI3K inhibitor	-58.97
glycodeoxycholic-acid	apoptosis activator	-58.81
salbutamol	adrenergic receptor agonist	-58.72
isoxsuprine	adrenergic receptor agonist	-58.58
pazopanib	VEGFR inhibitor, KIT inhibitor, PDGFR tyrosine kinase receptor inhibitor, angiogenesis inhibitor, RAF inhibitor, tyrosine kinase inhibitor, VEGFR antagonist	-58.05
deltaline	acetylcholine receptor antagonist	-57.92
BIBX-1382	EGFR inhibitor, tyrosine kinase inhibitor	-57.89
6-aminochrysene	inhibitor of transferase activity	-57.88
RS-504393	CC chemokine receptor antagonist	-57.41
pinacidil	ATP channel activator, potassium channel agonist	-57.33
zebularine	DNA methyltransferase inhibitor, cytidine deaminase inhibitor	-57.22
alimemazine	histamine receptor ligand	-57.16
ellipticine	topoisomerase inhibitor, DNA intercalating drug	-56.43
VER-155008	HSP inhibitor	-56.35
gamma-linolenic-acid	cyclooxygenase inhibitor, prostanoid receptor stimulant, thromboxane synthase stimulant	-56.17
reversine	Aurora kinase inhibitor, adenosine receptor antagonist	-55.56
forskolin	adenylyl cyclase activator, Adenylate cyclase stimulant, growth hormone receptor agonist, phosphokinase stimulant	-55.24
icilin	TRPA1 agonist, TRPM8 agonist	-55.08
leflunomide	dihydroorotate dehydrogenase inhibitor, PDGFR tyrosine kinase receptor inhibitor, disease modifying antirheumatic drug, immunosuppressant, JAK inhibitor, STAT inhibitor	-54.93
spiroxatrine	serotonin receptor antagonist	-54.79
BMS-299897	gamma secretase inhibitor, antiamyloidogenic agent	-54.76
paroxetine	cyclophilin inhibitor, norepinephrine reputake inhibitor, selective serotonin reuptake inhibitor (SSRI), serotonin reuptake inhibitor, serotonin uptake inhibitor	-54.58
tetramethylsilane	organosilicon compound used as an internal standard in NMR spectroscopy	-54.19
BRD-K45031696	cytohesin inhibitor	-53.98
WH-4023	src inhibitor	-53.7
QL-XI-92	DDR1 inhibitor	-53.68
NSC-23766	RAC1 GTPase inhibitor	-53.48
L-741626	dopamine receptor, dopamine receptor antagonist	-53.44
BRD-K63784565	beta amyloid synthesis inhibitor, topoisomerase inhibitor	-53.36
mesna	sulfhydryl compound that inactivates toxic metabolites of some chemotherapeutics	-52.73
cimaterol	adrenergic receptor agonist	-52.55
DH-97	melatonin receptor antagonist	-52.51
physostigmine	acetylcholinesterase inhibitor, cholinesterase inhibitor	-52.41
PHA-793887	CDK inhibitor	-52.16
tubaic-acid	mitochondrial complex I inhibitor, NADH-ubiquinone oxidoreductase (Complex I) inhibitor	-52.15
loperamide	opioid receptor agonist, atrial natriuretic peptide receptor antagonist	-52.06
PD-184352	MEK inhibitor, MAP kinase inhibitor	-51.87
KB-R7943	sodium/calcium exchange inhibitor	-51.73
NSC-119889	botulin neurotoxin inhibitor, mur synthetase inhibitor	-51.34
kavain	calcium channel modulator, mTOR inhibitor, Sodium Channel Blockers	-51.18
sulfinpyrazone	platelet aggregation inhibitor	-51.14
NAN-190	serotonin receptor agonist	-51.07
propoxycaine	anesthetic	-50.78
PF-562271	focal adhesion kinase inhibitor, angiogenesis inhibitor, apoptosis stimulant	-50.62
VEGF-receptor-2-kinase-inhibitor-IV	VEGFR inhibitor	-50.57
pyridine-2-aldoxime	acetylcholinesterase inhibitor	-50.21
MPEP	glutamate receptor antagonist	-50.17
fostamatinib	syk inhibitor, FLT3 inhibitor	-50.1
metyrapone	cytochrome P450 inhibitor, 11-beta hydroxysteroid dehydrogenase inhibitor, mineralocorticoid receptor antagonist	-49.92
myriocin	sphingolipid biosynthesis inhibitor	-49.86
PD-123319	angiotensin antagonist	-49.58
cefotaxime	cell wall synthesis inhibitor	-49.57
PI-828	PI3K inhibitor	-49.38
PD-98059	MEK inhibitor, MAP kinase inhibitor	-49.36
BD-1047	alpha receptor antagonist, sigma receptor antagonist	-49.29
geldanamycin	HSP inhibitor	-49.28
acadesine	adenosine release stimulant, AMPK activator, AMPK stimulant	-49.16
AM-580	RAR agonist, retinoid receptor agonist	-48.67
azithromycin	50S ribosomal subunit inhibitor, protein synthesis inhibitor	-48.65
roquinimex	T cell inhibitor, T cell stimulant, tumor necrosis factor receptor antagonist	-48.3
BRD-K26947839	NADPH oxidase inhibitor	-48.29
ML-9	myosin light chain kinase inhibitor	-48.01
KIN001-055	EGFR inhibitor, JAK inhibitor, leukotriene synthesis inhibitor, mediator release inhibitor	-47.76
PU-H71	HSP inhibitor	-47.71
canrenoic-acid	aldosterone antagonist	-47.64
TC-2559	acetylcholine receptor agonist, acetylcholine receptor ligand	-47.57
guanabenz	adrenergic receptor agonist	-46.95
EI-247	insulin growth factor receptor inhibitor	-46.94
propylpyrazole	estrogen receptor agonist	-46.91
RO-04-5595	ionotropic glutamate receptor antagonist	-46.7
fasudil	ROCK inhibitor, calcium sensitizer, PKA inhibitor, protein kinase inhibitor, rho associated kinase inhibitor	-46.6
VU-0415374-1	glutamate receptor modulator	-46.55
cromakalim	ATP channel activator, potassium channel agonist	-46.44
calpeptin	calpain inhibitor, proteasome inhibitor, tyrosine phosphatase inhibitor	-46.32
tipifarnib	farnesyltransferase inhibitor, angiogenesis inhibitor, apoptosis stimulant	-46.25
flufenamic-acid	calcium activated chloride channel inhibitor	-46.02
tamoxifen	estrogen receptor antagonist, selective estrogen receptor modulator (SERM), estrogen receptor agonist, estrogen receptor modulator, PKC inhibitor	-45.9
KUC103904N	opioid receptor antagonist	-45.84
Y-27632	ROCK inhibitor, calcium sensitizer, leucine rich repeat kinase inhibitor	-45.75
NNC-711	GAT inhibitor	-45.38
biochanin-a	estrogen receptor agonist	-45.16
ML-7	myosin light chain kinase inhibitor	-45.1
phenazopyridine	unidentified pharmacological activity	-44.87
gibberellic-acid	NFkB pathway modulator	-44.8
NM-PP1	calcium/calmodulin dependent protein kinase inhibitor, growth factor receptor inhibitor, MAP kinase inhibitor, mutant kinase inhibitor	-44.67
ICI-199441	opioid receptor agonist	-44.65
spironolactone	mineralocorticoid receptor antagonist, androgen receptor antagonist, potassium channel blocker	-44.64
trans-7-hydroxy-pipat	dopamine receptor ligand	-44.58
delcorine	ganglioblocking, antiarrhythmic	-44.19
norethindrone	ovulation inhibitor, progesterone receptor agonist	-44.08
ZSTK-474	PI3K inhibitor	-44.04
GR-113808	serotonin receptor antagonist	-43.69
vinpocetine	phosphodiesterase inhibitor, sodium channel blocker, voltage-sensitive sodium channel inhibitor	-43.69
xaliproden	serotonin receptor agonist, nerve growth factor agonist, neurotrophic factor enhancer	-43.65
BRD-A18279961	pyruvate kinase isozyme activator	-43.62
KU-0063794	mTOR inhibitor	-43.57
TAK-715	p38 MAPK inhibitor, tumor necrosis factor production inhibitor	-43.53
BRD-K24127443	lipoxygenase inhibitor	-43.49
ketanserin	serotonin receptor antagonist, collagen stimulant	-43.37
myricetin	androgen receptor ligand, cytochrome P450 inhibitor	-43.31
cabergoline	dopamine receptor agonist, prolactin inhibitor, prolactin secretion inhibitor	-43.24
leucodin	melanin synthesis inhibitor	-43.1
AS-605240	Phosphatidylinositol 3-kinase (PI3K) inhibitor, PI3K inhibitor	-43.09
caffeine	adenosine receptor antagonist, ATM kinase inhibitor, ATR kinase inhibitor	-43.01
BRD-K55186349	apelin receptor antagonist	-42.9
veliparib	PARP inhibitor, DNA repair enzyme inhibitor	-42.6
mofezolac	cyclooxygenase inhibitor, cytochrome P450 inhibitor, platelet aggregation inhibitor	-42.16
noretynodrel	progestogen steroid hormone	-42.13
noscapine	bradykinin receptor antagonist, tubulin polymerization inhibitor, apoptosis stimulant, microtubule inhibitor, tubulin inhibitor	-42.08
PJ-34	PARP inhibitor	-41.94
paclitaxel	tubulin inhibitor, microtubule stabilizing agent, microtubule stimulant, P glycoprotein inhibitor, taxane	-41.89
carpindolol	adrenergic receptor antagonist, serotonin receptor antagonist	-41.76
L-733060	tachykinin antagonist	-41.52
clozapine	serotonin receptor antagonist, dopamine receptor antagonist, adrenergic receptor antagonist	-41.49
ISOX	HDAC inhibitor	-41.32
3-matida	glutamate receptor antagonist	-41.28
BRD-A12633378	voltage-gated potassium channel activator	-41.18
OBAA	phospholipase inhibitor	-41.05
hexylresorcinol	polyphenol oxidase inhibitor	-41.03
nitrendipine	calcium channel blocker, L-type calcium channel blocker	-40.88
esculin	antioxidant, unidentified pharmacological activity	-40.86
aliskiren	renin inhibitor, peptidase inhibitor, protease inhibitor	-40.68
dextromethorphan	glutamate receptor antagonist, sigma receptor agonist	-40.45
metergoline	dopamine receptor agonist, serotonin receptor antagonist, prolactin inhibitor	-39.98
dichloroacetic-acid	pyruvate dehydrogenase kinase inhibitor, pyruvate dehydrogenase stimulant	-39.91
1-phenylbiguanide	serotonin receptor agonist	-39.86
PI-103	PI3K inhibitor, mTOR inhibitor	-39.83
PPT	estrogen receptor agonist	-39.8
PF-04217903	c-Met inhibitor, hepatocyte growth factor receptor inhibitor	-39.72
atorvastatin	HMGCR inhibitor, dipeptidyl peptidase inhibitor, tumor necrosis factor expression inhibitor	-39.64
prunetin	breast cancer resistance protein inhibitor	-39.63
AGK-2	SIRT inhibitor, SIRT pathway	-39.53
sirolimus	mTOR inhibitor, CCR expression inhibitor, cell cycle inhibitor, proteasome inhibitor, protein kinase inhibitor, T cell inhibitor	-39.49
dipropyl-dopamine	dopamine receptor agonist	-39.25
amantadine	glutamate receptor antagonist, acetylcholine channel inhibitor, dopamine receptor agonist	-39.08
rosuvastatin	HMGCR inhibitor	-38.73
terconazole	cell wall synthesis inhibitor, sterol demethylase inhibitor	-38.66
WZ-3146	EGFR inhibitor, epidermal growth factor receptor (EGFR) inhibitor	-38.48
bifemelane	acetylcholine release stimulant, adrenergic transmitter uptake inhibitor, reducing agent	-38.1
palonosetron	serotonin receptor antagonist	-37.98
scandenin	plant compound with antimicrobiial activity	-37.94
tramadol	opioid receptor agonist, norepinephrine reputake inhibitor, serotonin reuptake inhibitor, adrenergic transmitter uptake inhibitor, OP3 receptor agonist, serotonin uptake inhibitor	-37.78
SNS-314	Aurora kinase inhibitor	-37.76
CFM-1571	guanylate cyclase activator	-37.58
erismodegib	hedgehog pathway inhibitor, smoothened receptor antagonist	-37.58
oxfendazole	anthelmintic agent	-37.33
apigenin	casein kinase inhibitor, cell proliferation inhibitor, cytochrome P450 inhibitor, GABA receptor antagonist, glutamate receptor antagonist, monoamine oxidase inhibitor, nitric oxide production inhibitor, ornithine decarboxylase inhibitor, quorum sensing signaling modulator, VEGF expression inhibitor, xanthine oxidase inhibitor	-37.15
BML-ST330	phospholipase inhibitor, DNA inhibitor, RNA synthesis inhibitor	-36.96
cefoxitin	cell wall synthesis inhibitor	-36.83
trichostatin-a	HDAC inhibitor, CDK expression enhancer, ID1 expression inhibitor	-36.77
BRD-K51557114	GlyT-2 inhibitor	-36.51
prostaglandin-e1	prostanoid receptor agonist, prostanoid receptor antagonist	-36.42
minoxidil	antialopecia agent, ATP channel activator, ATP-sensitive potassium channel agonist, KATP activator, Kir6 channel (KATP) activator, polarization activator, renin secretion stimulant	-36.37
protriptyline	tricyclic antidepressant (TCA)	-36.25
butoconazole	cell wall synthesis inhibitor, sterol demethylase inhibitor	-35.85
rotenonic-acid	RAR antagonist	-35.73
fenobam	glutamate receptor antagonist	-35.69
RO-60-0175	serotonin receptor agonist	-35.62
WAY-213613	glutamate transporter inhibitor	-35.49
cefixime	cell wall synthesis inhibitor	-35.41
cosmosiin	cytochrome P450 inhibitor	-35.25
metaxalone	muscle relaxant	-35.24
naringenin	aromatase inhibitor, estrogen receptor agonist, quorum sensing signaling modulator, TRPM3 antagonist	-35.04
evodiamine	ATPase inhibitor, TRPV agonist	-34.97
FR-180204	MAP kinase inhibitor	-34.72
wiskostatin	neural Wiskott-Aldrich syndrome protein inhibitor	-34.71
GR-55562	serotonin receptor antagonist	-34.41
W-5	calmodulin antagonist	-34.31
scopolamine	acetylcholine receptor antagonist	-34.3
TFMPP	serotonin receptor agonist, serotonin receptor antagonist	-34.29
zolpidem	benzodiazepine receptor agonist, GABA benzodiazepine site receptor agonist, non-benzodiazepine hypnotic	-34.24
LY-16350	dopamine receptor agonist, dopamine receptor antagonist	-34.09
alosetron	serotonin receptor antagonist	-34.08
dictamnine	furoquinoline alkaloid that causes smooth muscle contraction	-34.08
SRT-1720	SIRT activator	-33.88
rescinnamine	angiotensin converting enzyme inhibitor	-33.76
mebeverine	acetylcholine receptor antagonist	-33.66
S-14506	serotonin receptor agonist	-33.57
dofetilide	polarization inhibitor, potassium channel antagonist, potassium channel blocker	-33.4
acamprosate	glutamate receptor antagonist, excitatory amino acid receptor antagonist, GABA receptor agonist, glutamate receptor modulator	-33.36
cefuroxime	cell wall synthesis inhibitor	-33.34
epinephrine	carbonic anhydrase activator, hormone, neurotransmitter	-33.33
KN-62	calcium/calmodulin dependent protein kinase inhibitor, purinergic receptor antagonist, calmodulin antagonist	-33.25
letrozole	aromatase inhibitor, estrogen receptor antagonist	-33.16
KI-16425	lysophosphatidic acid receptor antagonist	-33.11
AY-9944	hedgehog pathway inhibitor	-33.09
lamotrigine	glutamate release inhibitor, serotonin receptor inhibitor, Sodium Channel Blockers, sodium channel blocker, voltage-gated sodium channel blocker	-33.09
papaverine	phosphodiesterase inhibitor	-33.08
W-7	calmodulin antagonist, potassium channel blocker, squalene monooxygenase channel blocker	-33.07
thiorphan	membrane metalloendopeptidase inhibitor	-32.82
homatropine	acetylcholine receptor antagonist	-32.78
JAK3-inhibitor-I	JAK inhibitor	-32.72
BMS-536924	insulin growth factor receptor inhibitor, insulin receptor ligand	-32.36
riluzole	glutamate release inhibitor, dopamine receptor agonist, glutamate receptor antagonist, potassium channel blocker, Sodium Channel Blockers, sodium channel blocker	-32.34
ritodrine	adrenergic receptor agonist	-32.33
austricine	hypolipidemic	-32.27
hippeastrine	plant alkaloid with cytotoxic effects on some human tumor cell lines	-32.21
AR-C133057XX	nitric oxide synthase inhibitor	-32.19
bucladesine	adenosine receptor agonist, cAMP stimulant, vasodilator	-32.05
CP-93129	serotonin receptor agonist	-32.02
MDL-29951	glutamate receptor antagonist, fructose biphosphate inhibitor, UDP/CysLT (GPR17, P2Y-like) Agonists	-31.87
sildenafil	phosphodiesterase inhibitor	-31.8
RK-682	heparanase inhibitor, tyrosine phosphatase inhibitor	-31.66
vardenafil	phosphodiesterase inhibitor	-31.66
SB-239063	p38 MAPK inhibitor, interleukin inhibitor, tumor necrosis factor production inhibitor	-31.55
meprylcaine	anesthetic	-31.53
loratadine	histamine receptor antagonist	-31.52
tyrphostin-AG-1478	EGFR inhibitor	-31.51
methyl-angolensate	apoptosis inhibitor	-31.44
mirtazapine	adrenergic receptor antagonist, serotonin receptor antagonist	-31.4
diphemanil	acetylcholine receptor antagonist	-31.39
T-0156	phosphodiesterase inhibitor	-31.36
HTMT	histamine receptor agonist	-31.35
cytosporone-b	HMR receptor agonist	-31.22
tetrahydrocannabinol-7-oic-acid	analgesic, anti-inflammatory	-31.21
erythromycin	NFkB pathway inhibitor, 50S ribosomal subunit inhibitor, motilin receptor agonist, RPLV inhibitor	-31.13
desipramine	norepinephrine transporter inhibitor, Sodium Channel Blockers, tricyclic antidepressant (TCA)	-31.09
seneciphylline	cytochrome P450 inhibitor	-30.9
BRD-A61189834	XIAP inhibitor	-30.83
SKF-96365	calcium channel blocker, cytochrome P450 inhibitor	-30.81
BRD-K64314806	lipoxygenase inhibitor	-30.78
sulmazole	calcium sensitizer, phosphodiesterase inhibitor	-30.73
palmitoylethanolamide	cannabinoid receptor agonist, Glucose-Dependent Insulinotropic Receptor (GDIR, GPR119) Agonists, unidentified pharmacological activity	-30.72
belinostat	HDAC inhibitor, cell cycle inhibitor	-30.65
KU-55933	ATM kinase inhibitor	-30.53
P-1075	ATP channel activator, potassium channel agonist	-30.27
nalbuphine	opioid receptor agonist, opioid receptor antagonist	-30.26
