# Supplementary material for: An Integrated In Silico and In Vivo Approach to Identify Protective Effects of Palonosetron in Cisplatin-Induced Nephrotoxicity
Source: Pharmaceuticals (Basel). 2020 Dec 20;13(12):480. doi: 10.3390/ph13120480 (PMC7766590; doi:10.3390/ph13120480)
Supplement: Supplementary file 1 [file pharmaceuticals-13-00480-s001.zip › Table_S5 v4.xlsx]

## Sheet: Sheet1
Table S5. Drugs in clinical use that could potentially be used to treat CIN
drug candidate	d1r1	d1r0	d0r1	d0r0	ROR	SE	CI95min	CI95max
Irinotecan	5	831	869	21323	0.147638	0.44989	0.0611285	0.356576
Etoposide	118	5683	756	16471	0.452379	0.10017	0.371737	0.550515
Bleomycin	23	1378	851	20776	0.407484	0.213137	0.26834	0.61878
Carboplatin	53	2608	821	19546	0.483819	0.14325	0.365381	0.640649
Cyclophosphamide	68	3185	806	18969	0.502469	0.127723	0.391191	0.6454
Vincristine	48	2316	826	19838	0.497761	0.150087	0.370906	0.668001
Paclitaxel	49	2257	825	19897	0.523598	0.148706	0.391216	0.700777
Palonosetron	9	545	865	21609	0.412539	0.337858	0.212752	0.799936
Diphenhydramine	4	318	870	21836	0.315709	0.504321	0.11749	0.848347
Carmustine	3	272	871	21882	0.27709	0.581553	0.0886326	0.866261
Melphalan	12	599	862	21555	0.500951	0.293614	0.281751	0.890686
Trastuzumab	13	596	861	21558	0.546138	0.282504	0.313928	0.950113
Dexamethasone	127	3931	747	18223	0.788134	0.0975806	0.650935	0.95425
Aciclovir	3	245	871	21909	0.308006	0.581901	0.0984545	0.963571
Fluconazole	5	309	869	21845	0.406765	0.452142	0.167677	0.986768
Docetaxel	68	2180	806	19974	0.773005	0.128278	0.601159	0.993974
d1r1: drug candidate (+), acute kidney injury (+)
d1r0: drug candidate (+), acute kidney injury (-)
d0r1: drug candidate (-), acute kidney injury (+)
d0r0: drug candidate (-), acute kidney injury (-)
ROR: reporting odds ratio
SE: standard error
CI95min: minimum value of 95% confidence interval
CI95max: maximum value of 95% confidence interval
